# Supplementary material for: Comparative transcriptional profiling of canine acanthomatous ameloblastoma and homology with human ameloblastoma
Source: Sci Rep. 2021 Sep 7;11:17792. doi: 10.1038/s41598-021-97430-0 (PMC8423744; doi:10.1038/s41598-021-97430-0)
Supplement: Supplementary file 1 — Supplementary Tables. [file 41598_2021_97430_MOESM1_ESM.xlsx]

## Sheet: S1. Extended case descritpion
Table S1. Extended case description table that includes detailed patient information.
										Molecular Assays		Immunohistochemistry
Case No.	Age	Breed	Sex	Body wieght (kg)	Tumor/tissue location	Diagnosis	Histological subtype*	Grade of differentiation*	HRAS/BRAF Status	RNA-seq	qPCR	EMT Markers	pERK1/2	ODAM
1	7	Great Dane	MC	62.5	Rostral maxilla	CAA	N/A	N/A	HRAS p.Q61R	Yes	Yes	<20%	ND	ND
2	12	Samoyed	MC	32	Rostral maxilla	CAA	N/A	N/A	HRAS p.Q61R	Yes	Yes	0.5	++	ND
3	11	Shiba Inu	MC	20.5	Rostral maxilla	CAA	N/A	N/A	HRAS p.Q61R	No	Yes	ND	ND	ND
4	10	Golden retriever	MC	33.9	Caudal maxilla	CAA	N/A	N/A	HRAS p.Q61R	Yes	Yes	0.9	ND	+++
5	10	Neapolitan mastiff	MC	70.3	Rostral mandible	CAA	N/A	N/A	HRAS p.Q61R	Yes	Yes	ND	ND	ND
6	Adult	Mixed	MC	34.5	Rostral mandible	CAA	N/A	N/A	HRAS p.Q61R	Yes	Yes	0.5	ND	ND
7	6	Mixed	MC	26	Rostral mandible	CAA	N/A	N/A	HRAS p.Q61R	Yes	Yes	ND	ND	ND
8	12	Mixed	MC	8.4	Rostral mandible	CAA	N/A	N/A	HRAS p.Q61R	Yes	Yes	ND	++	ND
9	12	Labrador retriever	FS	36.7	Rostral mandible	CAA	N/A	N/A	HRAS p.Q61R	No	Yes	ND	ND	ND
10	9	Labrador retriever	MC	43.7	Rostral mandible	CAA	N/A	N/A	HRAS p.Q61R	No	Yes	ND	ND	ND
11	10	Airedale terrier	FS	26.1	Caudal mandible	CAA	N/A	N/A	HRAS p.Q61R	Yes	Yes	<20%	ND	ND
12	9	Labrador retriever	MC	34.6	Caudal mandible	CAA	N/A	N/A	HRAS p.Q61R	Yes	Yes	0.75	++	ND
13	11	Labrador retriever	FS	29.6	Caudal mandible	CAA	N/A	N/A	HRAS p.Q61R	Yes	Yes	ND	+++	ND
14	8	Labrador retriever	FS	30.2	Caudal mandible	CAA	N/A	N/A	HRAS p.Q61R	Yes	Yes	0.5	ND	+++
15	9	Stafforshire bull terrier	FS	24.1	Caudal mandible	CAA	N/A	N/A	HRAS p.Q61R	No	Yes	ND	+++	ND
16	5	Labrador retriever	MC	36.6	Caudal mandible	CAA	N/A	N/A	WT	Yes	Yes	0.9	ND	ND
17	12	German shorthaired pointer	FS	28.1	Rostral mandible	COSCC	Conventional	Moderately differentiated	WT	No	Yes	ND	ND	ND
18	5	Great Dane	MC	42	Rostral mandible	COSCC	Conventional	Poorly differentiated	BRAF p.V600E	Yes	Yes	ND	++	ND
19	9	Boxer	MC	28.6	Caudal maxilla	COSCC	Conventional	Moderately differentiated	WT	Yes	Yes	ND	ND	ND
20	12	Mixed	MC	23.8	Rostral mandible	COSCC	Conventional	Poorly differentiated	WT	Yes	Yes	ND	+	ND
21	4	Mixed	MC	22	Rostral mandible	COSCC	Basaloid	N/A	WT	Yes	Yes	ND	ND	ND
22	12	Boxer	MC	38.2	Rostral mandible	COSCC	Papillary	N/A	HRAS p.Q61L	Yes	Yes	ND	+	ND
23	12	Mixed	FS	29.4	Caudal maxilla	COSCC	Conventional	Poorly differentiated	WT	Yes	Yes	ND	+++	ND
24	12	Mixed	FS	17.6	Rostral maxilla	COSCC	Conventional	Poorly differentiated	BRAF p.V600E	Yes	Yes	ND	ND	ND
25	3	Beagle	MC	13	Rostral mandible	HGIN	N/A	N/A	WT	Yes	Yes	ND	ND	ND
26	10	Stafforshire bull terrier	MC	28.5	Caudal mandible	HGIN	N/A	N/A	WT	Yes	Yes	ND	ND	ND
27	0.3	Pitbull mix	MI	19.5	Rostral maxilla	HGIN	N/A	N/A	WT	Yes	Yes	ND	ND	ND
28	Adult	Mixed	FS	20.1	Caudal maxilla	HGIN	N/A	N/A	WT	Yes	Yes	ND	ND	ND
29	10	Greyhound	MC	UNK	Caudal maxilla	CAA	N/A	N/A	ND	No	No	ND	++	ND
30	5	Beagle	MC	UNK	Caudal mandible	CAA	N/A	N/A	ND	No	No	ND	+++	ND
31	10	German shorthaired pointer	MC	UNK	Rostral mandible	CAA	N/A	N/A	ND	No	No	ND	+++	ND
32	11	Shih Tzu	FS	UNK	Rostral mandible	CAA	N/A	N/A	ND	No	No	ND	++	ND
33	9	Miniature Schnautzer	MC	UNK	Caudal mandible	COSCC	Basaloid	N/A	ND	No	No	ND	+++	ND
34	13	Mixed	FS	6.4	Rostral maxilla	COSCC	Conventional	Poorly differentiated	ND	No	No	ND	+++	ND
35	9	Bichon mix	MC	7.4	Rostral mandible	COSCC	Conventional	Well differentiated	ND	No	No	ND	+++	ND
36	10	Yorkshire terrier	FS	7.6	Rostral mandible	COSCC	Conventional	Well differentiated	WT	Yes	No	ND	ND	ND
37	5	Podenco Canario	MC	33.2	Rostral maxilla	HGIN	N/A	N/A	WT	Yes	No	ND	ND	ND
*Nemec A, Murphy B, Kass PH, et al. Histological subtypes of oral non-tonsillar squamous cell carcinoma in dogs. Journal of comparative pathology 2012;147:111-120.

## Sheet: S2. DE genes CAAvsHGIN
Table S2. Differentially expressed genes in CAA compared to HGIN.
gene_id	gene	log2(FC)
ENSCAFG00000020033	CLEC3A	50
ENSCAFG00000019082	RBFOX1	50
ENSCAFG00000018381	ESM1	2.83079
ENSCAFG00000032249	ENSCAFG00000032249	6.81019
ENSCAFG00000009569	SPP1	3.28075
ENSCAFG00000001883	GABRA1	6.43863
ENSCAFG00000008307	PNOC	6.24956
ENSCAFG00000003646	SFRP4	4.60446
ENSCAFG00000029034	PDLIM3	3.60505
ENSCAFG00000024982	C4BPA	2.03842
ENSCAFG00000030095	ENSCAFG00000030095	2.99199
ENSCAFG00000025002	DPP4	2.46966
ENSCAFG00000010628	SORCS1	5.61866
ENSCAFG00000023821	CYP2F1	-5.60382
ENSCAFG00000032615	ENSCAFG00000032615	-5.56552
ENSCAFG00000007322	KRT3	-5.42337
ENSCAFG00000007475	SORBS2	2.3344
ENSCAFG00000016007	KRT10	-5.29889
ENSCAFG00000002896	KLK8	-5.27933
ENSCAFG00000018864	GPC3	2.32735
ENSCAFG00000031403	ENSCAFG00000031403	3.99667
ENSCAFG00000000667	FNDC1	3.26459
ENSCAFG00000011356	VWA5A	5.14003
ENSCAFG00000014213	POU2AF1	4.06155
ENSCAFG00000032057	ENSCAFG00000032057	4.18482
ENSCAFG00000008638	ARHGEF26	-2.17819
ENSCAFG00000015054	MMP1	2.34823
ENSCAFG00000024720	ENSCAFG00000024720	3.81582
ENSCAFG00000030286	ENSCAFG00000030286	-4.86906
ENSCAFG00000007673	SULF1	4.84642
ENSCAFG00000030258	ENSCAFG00000030258	4.09882
ENSCAFG00000015043	MMP13	1.60555
ENSCAFG00000011115	ROBO3	4.80593
ENSCAFG00000010949	SLC37A2	3.01894
ENSCAFG00000032454	COL8A2	3.62045
ENSCAFG00000018230	IL13RA2	4.69004
ENSCAFG00000031733	ENSCAFG00000031733	4.5719
ENSCAFG00000028509	ENSCAFG00000028509	4.58298
ENSCAFG00000005693	MZB1	3.27737
ENSCAFG00000005210	IL2RA	4.57049
ENSCAFG00000003369	PTN	4.54259
ENSCAFG00000008869	TGM2	2.93889
ENSCAFG00000007985	PLCE1	4.49924
ENSCAFG00000032078	ENSCAFG00000032078	4.02664
ENSCAFG00000008582	VCAN	2.85344
ENSCAFG00000031675	COL8A1	4.44853
ENSCAFG00000000765	AGPAT4	2.49165
ENSCAFG00000004930	GRIK5	4.4061
ENSCAFG00000009135	SAA1	4.39811
ENSCAFG00000006401	CD36	2.58321
ENSCAFG00000017160	IGDCC4	2.90345
ENSCAFG00000001649	GCNT1	3.29745
ENSCAFG00000012880	ICOS	4.31536
ENSCAFG00000013805	ENSCAFG00000013805	3.02634
ENSCAFG00000030240	DUSP4	2.77172
ENSCAFG00000031965	FGF1	3.74844
ENSCAFG00000028919	ENSCAFG00000028919	-2.25598
ENSCAFG00000017482	ITGA11	3.17845
ENSCAFG00000007199	ENSCAFG00000007199	3.28894
ENSCAFG00000017423	ENSCAFG00000017423	2.45413
ENSCAFG00000029493	ENSCAFG00000029493	2.69216
ENSCAFG00000028814	ENSCAFG00000028814	2.97982
ENSCAFG00000032590	IL21R	3.93205
ENSCAFG00000006250	SPRY4	4.08264
ENSCAFG00000024544	TGM7	-4.07171
ENSCAFG00000011298	VWA2	4.05467
ENSCAFG00000015333	NPTX2	4.05292
ENSCAFG00000004443	FOSB	-2.83863
ENSCAFG00000012931	KCNQ2	4.00841
ENSCAFG00000008525	CACNA1D	4.00239
ENSCAFG00000031666	CLSTN3	3.99472
ENSCAFG00000015278	NTF3	3.94741
ENSCAFG00000018852	TNFRSF17	3.05087
ENSCAFG00000023828	TGM3	-3.93065
ENSCAFG00000024733	CALML3	-3.92657
ENSCAFG00000002134	IL18RAP	2.7745
ENSCAFG00000006492	B4GALNT4	2.95322
ENSCAFG00000018405	FST	3.34411
ENSCAFG00000016245	ENSCAFG00000016245	3.87024
ENSCAFG00000012598	SLAMF7	3.48448
ENSCAFG00000005049	CYP2S1	-3.85384
ENSCAFG00000003488	PAPPA	3.82725
ENSCAFG00000002118	PON3	-3.57551
ENSCAFG00000015233	PROM1	2.46847
ENSCAFG00000031346	RHOU	2.23404
ENSCAFG00000010068	TNNI2	-3.79936
ENSCAFG00000024758	ADAMTS5	3.78843
ENSCAFG00000017318	EBF1	1.49511
ENSCAFG00000018990	SLC6A4	-3.20049
ENSCAFG00000012093	CTSK	1.71653
ENSCAFG00000002342	ETV1	3.77198
ENSCAFG00000013078	CST6	-3.76983
ENSCAFG00000018379	GZMK	3.76773
ENSCAFG00000011021	B3GNT7	2.10012
ENSCAFG00000008756	ACTC	2.576
ENSCAFG00000016284	CARD11	3.1649
ENSCAFG00000002104	SGCE	2.96468
ENSCAFG00000030931	LIF	2.49752
ENSCAFG00000010058	SYT8	-3.67981
ENSCAFG00000004935	PCDH20	3.67927
ENSCAFG00000025345	RELN	3.6769
ENSCAFG00000002883	KLK13	-3.66912
ENSCAFG00000013162	TAGLN	2.91025
ENSCAFG00000017123	RASL12	3.6606
ENSCAFG00000004742	PINLYP	-3.43426
ENSCAFG00000015999	KRT23	-3.63444
ENSCAFG00000007204	KRT79	-3.63381
ENSCAFG00000009156	IRF4	3.22195
ENSCAFG00000014484	PEA3	3.61594
ENSCAFG00000010134	NDN	3.60418
ENSCAFG00000018591	ARHGAP28	3.56832
ENSCAFG00000015878	UCHL1	2.86258
ENSCAFG00000004980	CD79A	3.505
ENSCAFG00000001416	GLDC	3.54496
ENSCAFG00000010169	FIBIN	2.05803
ENSCAFG00000006661	C5orf46	-3.45615
ENSCAFG00000013925	SEMA6D	3.52646
ENSCAFG00000031158	EPDR1	2.81085
ENSCAFG00000014043	ENSCAFG00000014043	2.642
ENSCAFG00000007432	ATP12A	-3.51294
ENSCAFG00000005187	EDNRB	1.73267
ENSCAFG00000007970	FAM167A	3.49382
ENSCAFG00000014523	ENO2	3.4935
ENSCAFG00000014345	FN1	2.0121
ENSCAFG00000008354	SCARA5	3.05595
ENSCAFG00000017336	SBK1	3.4785
ENSCAFG00000010617	ALDH1A3	1.83133
ENSCAFG00000029529	KLK10	-3.45151
ENSCAFG00000015157	TNIK	3.44969
ENSCAFG00000028453	ENSCAFG00000028453	2.2113
ENSCAFG00000008011	FAM83C	-3.44141
ENSCAFG00000001460	PTPRD	3.22198
ENSCAFG00000007568	CPA6	2.06825
ENSCAFG00000019269	MXRA8	1.96371
ENSCAFG00000002086	TPM2	2.90186
ENSCAFG00000001512	TMPRSS6	3.40477
ENSCAFG00000030021	ENSCAFG00000030021	-3.3986
ENSCAFG00000016019	FADS2	1.91921
ENSCAFG00000000337	PPM1H	2.28511
ENSCAFG00000030990	C15orf59	3.37826
ENSCAFG00000000239	PDE7B	2.51234
ENSCAFG00000007651	DTX4	2.68013
ENSCAFG00000002947	PRSS35	3.00873
ENSCAFG00000016363	PDPN	1.63409
ENSCAFG00000031233	IL1F10	-3.32097
ENSCAFG00000001997	CWH43	-2.31057
ENSCAFG00000030966	CCR6	3.3148
ENSCAFG00000006674	SPINK5	-3.31383
ENSCAFG00000003426	TNC	3.3121
ENSCAFG00000024944	ENSCAFG00000024944	3.29385
ENSCAFG00000028917	SNX10	1.6958
ENSCAFG00000012003	LAT2	2.30752
ENSCAFG00000016192	SDK1	3.28221
ENSCAFG00000011524	PTPRU	3.2749
ENSCAFG00000031869	ENSCAFG00000031869	2.37388
ENSCAFG00000002441	ENSCAFG00000002441	2.33937
ENSCAFG00000001988	DMRT2	-3.26236
ENSCAFG00000018064	DSG1	-3.26178
ENSCAFG00000023922	AQP3	-3.26032
ENSCAFG00000019989	PLCG2	3.25173
ENSCAFG00000008123	TENM3	2.93156
ENSCAFG00000003758	PCDH18	3.24482
ENSCAFG00000013250	RGS5	3.21732
ENSCAFG00000013160	NPL	2.61257
ENSCAFG00000012619	MGST1	2.8948
ENSCAFG00000018583	PDE4B	2.19125
ENSCAFG00000017484	CYFIP2	3.20778
ENSCAFG00000017040	FOS	-2.67896
ENSCAFG00000000001	ENPP1	3.20243
ENSCAFG00000016093	ENSCAFG00000016093	-3.19404
ENSCAFG00000029121	FAM78A	2.8964
ENSCAFG00000014134	FZD2	2.177
ENSCAFG00000009056	ADAM28	2.7031
ENSCAFG00000003260	PLEK	2.29622
ENSCAFG00000009199	ENDOU	-3.18883
ENSCAFG00000002026	CYP39A1	1.7067
ENSCAFG00000012339	ATF3	-2.01902
ENSCAFG00000000429	CCDC170	-3.17595
ENSCAFG00000002021	ENPP5	2.79401
ENSCAFG00000012198	ABCG4	-3.14534
ENSCAFG00000016405	TMEM132A	2.68278
ENSCAFG00000004033	PDZK1IP1	-3.14244
ENSCAFG00000009385	CHST1	2.22679
ENSCAFG00000017786	FHOD3	2.43383
ENSCAFG00000030105	IL33	3.13054
ENSCAFG00000024189	SERPINF1	1.67817
ENSCAFG00000011135	NPPC	2.61998
ENSCAFG00000014332	EXPH5	-3.10622
ENSCAFG00000012780	CD3G	3.10192
ENSCAFG00000019189	BGN	2.30499
ENSCAFG00000030132	ELOVL4	-3.09749
ENSCAFG00000014675	LAG3	3.08356
ENSCAFG00000001002	SMPDL3A	2.26283
ENSCAFG00000024908	PLA2G4E	-3.0825
ENSCAFG00000015360	GLDN	2.6582
ENSCAFG00000001221	PACSIN1	2.85136
ENSCAFG00000017144	VASH1	3.07926
ENSCAFG00000012066	ABCC9	3.07566
ENSCAFG00000000656	CTHRC1	2.32141
ENSCAFG00000018625	C3	3.05845
ENSCAFG00000005437	SLCO2B1	3.0501
ENSCAFG00000031682	ENSCAFG00000031682	-3.04768
ENSCAFG00000032377	EVA1A	2.43722
ENSCAFG00000009273	STAB1	2.79447
ENSCAFG00000001511	IL2RB	3.04354
ENSCAFG00000008218	GPR98	-3.04212
ENSCAFG00000010090	IGF2	3.04184
ENSCAFG00000014837	COL5A2	2.46948
ENSCAFG00000018539	IL12RB2	-3.03883
ENSCAFG00000012906	THEM5	-3.03882
ENSCAFG00000003977	PIK3CG	2.77121
ENSCAFG00000011555	MFGE8	1.57248
ENSCAFG00000000812	DLA-DQA	3.02534
ENSCAFG00000000334	ADAMTS2	2.28324
ENSCAFG00000031719	CD3D	3.01673
ENSCAFG00000018709	FOXN1	-3.01668
ENSCAFG00000013420	ETV5	3.01401
ENSCAFG00000013968	CD163	2.45553
ENSCAFG00000011457	NTRK3	3.00842
ENSCAFG00000002660	ENSCAFG00000002660	3.00595
ENSCAFG00000016850	GDPD2	-2.16477
ENSCAFG00000006042	SLC23A2	2.99726
ENSCAFG00000000834	TNFRSF11B	2.99593
ENSCAFG00000006532	DCHS1	2.99433
ENSCAFG00000031013	SAMSN1	2.79168
ENSCAFG00000018171	CCL5	2.9886
ENSCAFG00000004556	GPRC5C	1.56401
ENSCAFG00000005595	FARP1	1.8939
ENSCAFG00000025436	C3AR1	2.97408
ENSCAFG00000006607	DPYSL3	2.96771
ENSCAFG00000012903	RUNX3	2.96223
ENSCAFG00000030120	CSPG4	2.96086
ENSCAFG00000011769	ANK2	2.9579
ENSCAFG00000011967	SMPDL3B	-2.95421
ENSCAFG00000004160	TNIP3	2.78401
ENSCAFG00000009817	KCNJ15	1.2383
ENSCAFG00000019977	HSD17B2	2.9457
ENSCAFG00000001380	NTRK2	1.93849
ENSCAFG00000003407	ADD2	2.94003
ENSCAFG00000018857	GPC4	2.93886
ENSCAFG00000011331	ANKRD35	-2.93406
ENSCAFG00000004450	KRBA1	2.93327
ENSCAFG00000019919	IRF8	2.93188
ENSCAFG00000013015	ENSCAFG00000013015	2.93185
ENSCAFG00000004558	NKPD1	-2.92716
ENSCAFG00000010530	CCDC80	2.42328
ENSCAFG00000011474	FAIM3	2.73969
ENSCAFG00000030691	ARHGAP8	2.4938
ENSCAFG00000001084	CXCL14	2.02247
ENSCAFG00000007126	HPN	2.89845
ENSCAFG00000010588	MARCKSL1	1.91961
ENSCAFG00000017401	POF1B	-2.89237
ENSCAFG00000025128	TRAC	2.89221
ENSCAFG00000006665	CLIP3	2.39543
ENSCAFG00000002163	ROR2	2.8858
ENSCAFG00000018339	ADRB2	-1.65003
ENSCAFG00000032342	PDGFD	2.21227
ENSCAFG00000030300	CCR7	2.88145
ENSCAFG00000007154	ENSCAFG00000007154	2.4541
ENSCAFG00000020354	RLTPR	1.92017
ENSCAFG00000016071	IGFBP4	1.85992
ENSCAFG00000009317	TMEM45A	-2.87447
ENSCAFG00000002020	ENPP4	2.87438
ENSCAFG00000016769	NES	2.15026
ENSCAFG00000006424	GXYLT2	2.86176
ENSCAFG00000006412	HAL	-2.86076
ENSCAFG00000019848	COL5A1	1.97115
ENSCAFG00000029157	NOVA1	2.85808
ENSCAFG00000014214	DNAJA4	2.85766
ENSCAFG00000005169	PRKCQ	2.67983
ENSCAFG00000003620	RCN3	2.08296
ENSCAFG00000014639	C1QC	2.83925
ENSCAFG00000017262	MYH10	2.83893
ENSCAFG00000023802	ARMCX1	2.83837
ENSCAFG00000006100	DUSP6	1.70687
ENSCAFG00000031204	RGS10	1.68824
ENSCAFG00000001906	FZD1	2.83628
ENSCAFG00000017565	ITK	2.8301
ENSCAFG00000008018	ENSCAFG00000008018	-2.82973
ENSCAFG00000015885	FKBP10	2.0449
ENSCAFG00000019744	CTNNBIP1	-2.82913
ENSCAFG00000002797	KLF4	-2.82809
ENSCAFG00000011504	FCGR1A	2.10041
ENSCAFG00000003387	FOXP2	-2.82221
ENSCAFG00000016576	ENSCAFG00000016576	2.76953
ENSCAFG00000016540	ARHGEF9	2.30076
ENSCAFG00000015431	DACT1	2.81179
ENSCAFG00000014645	SLC11A1	1.72249
ENSCAFG00000010972	TCIRG1	1.24264
ENSCAFG00000023647	KRT19	1.5554
ENSCAFG00000031529	CLEC2D	2.68318
ENSCAFG00000031174	PPBP	-2.80457
ENSCAFG00000015272	FGFBP1	-2.80443
ENSCAFG00000030271	UBE2QL1	2.79967
ENSCAFG00000007027	FFAR2	1.85205
ENSCAFG00000004730	PLAUR	1.49329
ENSCAFG00000011603	ADRBK2	2.68041
ENSCAFG00000023923	VSIG10L	-2.78926
ENSCAFG00000002794	TMPRSS11D	-2.78805
ENSCAFG00000018466	ADAP2	2.78489
ENSCAFG00000008302	MEF2C	2.06167
ENSCAFG00000005527	P4HA3	2.06724
ENSCAFG00000029130	KAZALD1	2.21797
ENSCAFG00000010640	SLC2A10	2.02307
ENSCAFG00000002348	COL21A1	2.77621
ENSCAFG00000002928	SVEP1	2.00606
ENSCAFG00000011429	DYRK3	2.26915
ENSCAFG00000001929	SLC41A2	2.76312
ENSCAFG00000001689	ENSCAFG00000001689	2.62042
ENSCAFG00000017308	STON2	1.87479
ENSCAFG00000018027	GPRC5B	2.75808
ENSCAFG00000007649	MPEG1	2.7562
ENSCAFG00000010917	ARHGAP31	2.06311
ENSCAFG00000013693	DUOX2	-2.75252
ENSCAFG00000032344	C1QB	2.7523
ENSCAFG00000015105	BIRC3	2.62673
ENSCAFG00000004165	NDNF	2.6186
ENSCAFG00000013271	WIPF1	2.35232
ENSCAFG00000016191	AP1S3	2.23287
ENSCAFG00000017044	BATF	2.74409
ENSCAFG00000012299	NDST3	2.74403
ENSCAFG00000008438	EPHX2	-2.46578
ENSCAFG00000010292	DOCK10	2.74163
ENSCAFG00000014117	MMP11	1.41743
ENSCAFG00000001487	LGALS1	1.88712
ENSCAFG00000010591	PTPN7	2.57489
ENSCAFG00000005768	FOLR2	2.63721
ENSCAFG00000011751	CD86	2.72972
ENSCAFG00000000804	FBLN1	1.95522
ENSCAFG00000009829	CD2	2.71551
ENSCAFG00000012802	CD3E	2.71374
ENSCAFG00000017687	SCNN1B	-2.53984
ENSCAFG00000018418	RHBDL3	2.71204
ENSCAFG00000014413	SPOCK2	2.71173
ENSCAFG00000007060	SDR16C5	-2.70827
ENSCAFG00000013243	LAMC2	1.68977
ENSCAFG00000010853	FBLN5	1.42797
ENSCAFG00000028647	BGLAP	2.33649
ENSCAFG00000023053	CYP4F22	-2.69886
ENSCAFG00000013079	OLFML2B	2.04884
ENSCAFG00000016623	VSIG4	2.68831
ENSCAFG00000008467	EDIL3	2.42907
ENSCAFG00000014670	NID2	2.68633
ENSCAFG00000003542	C1orf216	2.48994
ENSCAFG00000014478	TRBC2	2.68493
ENSCAFG00000001874	C7orf63	2.68445
ENSCAFG00000006621	WDR62	-2.68445
ENSCAFG00000000471	MUC22	-2.68411
ENSCAFG00000005165	MGAT5B	2.47969
ENSCAFG00000032611	C4orf48	2.14677
ENSCAFG00000018012	TRPV2	2.09195
ENSCAFG00000007575	DPY19L3	1.17952
ENSCAFG00000031290	C1QA	2.66783
ENSCAFG00000010596	SIK1	-2.66721
ENSCAFG00000018063	ACSL4	1.59461
ENSCAFG00000009994	CD40	2.65843
ENSCAFG00000000402	ENSCAFG00000000402	-2.6555
ENSCAFG00000016091	SNCG	-2.31115
ENSCAFG00000010872	BAI2	2.47341
ENSCAFG00000001815	GDA	-2.6516
ENSCAFG00000000693	ANGPT1	2.05278
ENSCAFG00000003979	SPRY1	2.64652
ENSCAFG00000005068	KCTD12	2.64153
ENSCAFG00000004496	ENSCAFG00000004496	2.64085
ENSCAFG00000025202	CA2	-2.64083
ENSCAFG00000004814	CNFN	-2.64015
ENSCAFG00000031318	LEPREL2	2.63797
ENSCAFG00000006162	SMAD9	2.63791
ENSCAFG00000014655	GNB3	2.63304
ENSCAFG00000003717	FAM49A	2.63095
ENSCAFG00000024817	ENSCAFG00000024817	2.63042
ENSCAFG00000017555	GPR68	2.15163
ENSCAFG00000010055	LZTS1	2.62549
ENSCAFG00000009721	ALCAM	2.61888
ENSCAFG00000012086	CTSS	2.61812
ENSCAFG00000013853	A2ML1	-2.61677
ENSCAFG00000004329	APBB1IP	2.17917
ENSCAFG00000029600	OTX1	-2.60595
ENSCAFG00000014880	BMP4	2.60306
ENSCAFG00000005112	CYGB	1.73839
ENSCAFG00000003272	ELMO1	2.1709
ENSCAFG00000017027	SLIT3	2.51303
ENSCAFG00000020060	ENSCAFG00000020060	1.86817
ENSCAFG00000013016	SPRR3	-2.59322
ENSCAFG00000008871	ANTXR2	1.84349
ENSCAFG00000010091	GRM2	-2.59009
ENSCAFG00000018931	CIITA	2.58529
ENSCAFG00000012182	TGM1	-2.58421
ENSCAFG00000002080	ST6GAL2	2.58335
ENSCAFG00000002919	EFEMP1	-1.51427
ENSCAFG00000008635	SOGA1	2.58024
ENSCAFG00000014148	ADAMTS7	2.55974
ENSCAFG00000000819	DLA-DOB	2.57431
ENSCAFG00000016966	TPM1	2.28881
ENSCAFG00000009809	ENSCAFG00000009809	2.02168
ENSCAFG00000029644	GPR132	2.57023
ENSCAFG00000006062	COL4A1	2.41437
ENSCAFG00000010161	LPL	2.43399
ENSCAFG00000014158	ATP13A4	-2.55666
ENSCAFG00000007328	KRT80	-2.08587
ENSCAFG00000020004	VCAM1	2.37253
ENSCAFG00000015215	F5	2.54782
ENSCAFG00000028947	ELN	1.79861
ENSCAFG00000017875	ARHGAP44	2.54684
ENSCAFG00000017835	HHIPL1	2.36744
ENSCAFG00000009258	CYTIP	2.53995
ENSCAFG00000005918	ITGBL1	2.49095
ENSCAFG00000012440	SLC16A9	-2.53591
ENSCAFG00000006349	TESPA1	2.52445
ENSCAFG00000001911	ALDH1L2	2.52378
ENSCAFG00000007034	LYN	2.4289
ENSCAFG00000004355	LIMS2	2.5159
ENSCAFG00000000814	DLA-DQBC1	2.51218
ENSCAFG00000016114	CECR1	2.50772
ENSCAFG00000016896	TGFB1I1	2.09427
ENSCAFG00000029265	THY1	2.50064
ENSCAFG00000003981	SULT2B1	-2.49959
ENSCAFG00000031586	LGALSL	-2.49633
ENSCAFG00000007271	IL36B	-2.49337
ENSCAFG00000000472	C6ORF15	-2.49199
ENSCAFG00000018703	SASH3	2.48766
ENSCAFG00000005960	LRRN1	2.48068
ENSCAFG00000002371	ZAP70	2.48021
ENSCAFG00000024178	NGFRAP1	2.47962
ENSCAFG00000011698	TLR7	2.4777
ENSCAFG00000001711	HMOX1	2.40148
ENSCAFG00000030814	DOC2B	1.69009
ENSCAFG00000003647	FAM84A	-2.47375
ENSCAFG00000020425	CDH11	2.06726
ENSCAFG00000018419	SEPT6	1.886
ENSCAFG00000016982	DOCK2	2.4665
ENSCAFG00000000803	DLA-DRA1	2.46262
ENSCAFG00000010665	SLC16A14	-1.8965
ENSCAFG00000008487	PDE3B	2.45959
ENSCAFG00000008566	GUCY1B3	2.45138
ENSCAFG00000004491	LCP1	2.41483
ENSCAFG00000031160	ENSCAFG00000031160	-2.44573
ENSCAFG00000020198	LRRC8C	1.89238
ENSCAFG00000003404	CAV1	2.43834
ENSCAFG00000017778	GPRASP2	2.43831
ENSCAFG00000017690	SCNN1G	-2.35549
ENSCAFG00000028762	KLRG1	2.42749
ENSCAFG00000002207	TAC1	2.43656
ENSCAFG00000015229	MAP1S	1.59328
ENSCAFG00000011727	MILR1	2.43306
ENSCAFG00000015918	RAB3IL1	1.97476
ENSCAFG00000023194	PADI1	-2.43085
ENSCAFG00000006955	RGS20	-2.42779
ENSCAFG00000019522	ENTPD2	-2.42762
ENSCAFG00000000065	GDF11	2.42646
ENSCAFG00000007232	C20orf112	1.83972
ENSCAFG00000014687	TMEM59L	2.2261
ENSCAFG00000031382	PMEPA1	1.40282
ENSCAFG00000018635	ROR1	-2.30488
ENSCAFG00000001506	CYTH4	1.74391
ENSCAFG00000015033	SH2D5	2.41019
ENSCAFG00000005873	RFTN1	2.10849
ENSCAFG00000032422	RARRES1	1.40652
ENSCAFG00000014609	FERMT3	1.87997
ENSCAFG00000007470	IL20RB	-2.40143
ENSCAFG00000031640	GNG2	2.08388
ENSCAFG00000008723	SPI1	1.45861
ENSCAFG00000011002	TINAGL1	1.48001
ENSCAFG00000015519	WAS	2.13609
ENSCAFG00000010038	NUAK2	-2.39362
ENSCAFG00000014490	IGFBP2	1.31921
ENSCAFG00000019617	ABCA7	-1.99952
ENSCAFG00000028579	RTN4RL1	-2.3875
ENSCAFG00000013195	EFEMP2	2.38568
ENSCAFG00000009168	ARSB	1.57392
ENSCAFG00000009598	PLA2R1	2.38514
ENSCAFG00000007273	FAT1	2.38503
ENSCAFG00000005843	LTBP1	2.38375
ENSCAFG00000016479	TMEM184A	-2.38238
ENSCAFG00000001890	MAMDC2	2.38164
ENSCAFG00000031101	CD48	2.38149
ENSCAFG00000025057	LAMB1	2.38086
ENSCAFG00000018101	CD74	2.37754
ENSCAFG00000029127	ENSCAFG00000029127	2.37448
ENSCAFG00000001498	MPDZ	2.37394
ENSCAFG00000013933	NOX2	2.02697
ENSCAFG00000032259	ENSCAFG00000032259	-2.36947
ENSCAFG00000009181	RAPGEF3	-2.36502
ENSCAFG00000002174	GADD45G	2.36371
ENSCAFG00000006138	LUM	2.29782
ENSCAFG00000029442	CTGF	2.36029
ENSCAFG00000011265	PTPRC	2.35802
ENSCAFG00000000874	THBS2	1.851
ENSCAFG00000006381	SEMA3C	1.80619
ENSCAFG00000005856	PLCB1	2.35386
ENSCAFG00000017705	ARMCX2	2.35318
ENSCAFG00000012675	SELENBP1	-1.67679
ENSCAFG00000014278	ABCA12	-2.34588
ENSCAFG00000005121	SFMBT2	2.06052
ENSCAFG00000004090	ADCY3	2.34221
ENSCAFG00000003995	FYN	2.34132
ENSCAFG00000032672	FGF13	2.33865
ENSCAFG00000029131	HAPLN1	2.33495
ENSCAFG00000009983	ZNF423	2.33401
ENSCAFG00000002057	PDGFRA	1.64412
ENSCAFG00000005061	LMO7	-2.33051
ENSCAFG00000004731	TENM4	2.32572
ENSCAFG00000008540	MYL9	1.35706
ENSCAFG00000015708	ACTC	1.48327
ENSCAFG00000004297	CCDC8	2.32115
ENSCAFG00000018727	RAB31	2.2705
ENSCAFG00000029740	MSRB3	1.74611
ENSCAFG00000031104	CX3CR1	2.31753
ENSCAFG00000031210	OAF	1.71323
ENSCAFG00000009421	MMP2	1.33951
ENSCAFG00000010082	CDK18	1.8539
ENSCAFG00000031842	URAD	-2.30455
ENSCAFG00000007338	NR4A1	-2.30419
ENSCAFG00000030403	LRAT	-2.30395
ENSCAFG00000018590	VAV1	2.30193
ENSCAFG00000002731	RAPGEF5	1.4679
ENSCAFG00000008527	GUCY1A3	2.30083
ENSCAFG00000028461	LOX	2.14866
ENSCAFG00000009036	PLCB2	1.75334
ENSCAFG00000002477	CORO2A	-2.29645
ENSCAFG00000015468	TAS1R2	-2.29085
ENSCAFG00000014843	FERMT2	2.2163
ENSCAFG00000002601	BRSK1	2.22658
ENSCAFG00000006745	ENSCAFG00000006745	1.41682
ENSCAFG00000023455	HAVCR1	2.28502
ENSCAFG00000008880	PIK3AP1	2.28396
ENSCAFG00000004245	KIF3C	2.19811
ENSCAFG00000005289	SLITRK6	2.28152
ENSCAFG00000008704	THBS1	2.28025
ENSCAFG00000001900	FAM189A2	1.83156
ENSCAFG00000005970	FGFR1	2.27993
ENSCAFG00000010163	FAM3B	-1.59175
ENSCAFG00000018482	CERS4	2.25799
ENSCAFG00000011247	LAPTM5	1.98987
ENSCAFG00000002214	TRAM2	1.98406
ENSCAFG00000009320	ARHGAP24	1.61107
ENSCAFG00000000806	DLA-DRB1	2.26025
ENSCAFG00000009732	TSPAN2	2.25797
ENSCAFG00000013115	MFI2	2.25086
ENSCAFG00000013547	FZD5	2.25002
ENSCAFG00000006069	COL4A2	2.07409
ENSCAFG00000002796	CCDC88A	1.79007
ENSCAFG00000018897	JUN	-2.1516
ENSCAFG00000006073	POSTN	2.24524
ENSCAFG00000013075	SH3KBP1	1.66401
ENSCAFG00000006576	WDFY4	2.24299
ENSCAFG00000009017	PPP1R16B	2.24297
ENSCAFG00000014940	SAMD4A	2.24256
ENSCAFG00000006716	FLT3	2.24097
ENSCAFG00000023972	ENSCAFG00000023972	2.2399
ENSCAFG00000008026	ENSCAFG00000008026	2.23763
ENSCAFG00000007149	FBLN7	2.23602
ENSCAFG00000004043	LAMA4	2.2356
ENSCAFG00000017895	ZNF396	2.23487
ENSCAFG00000015703	LRRN4CL	1.90632
ENSCAFG00000003612	GJB5	-2.22866
ENSCAFG00000017919	BEGAIN	2.22833
ENSCAFG00000024888	FOLH1	2.22765
ENSCAFG00000005619	ARHGEF17	2.12898
ENSCAFG00000013985	LEPREL1	-1.92679
ENSCAFG00000018568	EMR4	2.22479
ENSCAFG00000001254	EGR1	-2.22406
ENSCAFG00000018245	FAM83G	-2.22258
ENSCAFG00000018999	TTC22	-2.22173
ENSCAFG00000013410	RGL1	2.22146
ENSCAFG00000003105	ANKRD6	2.21948
ENSCAFG00000015259	DPT	2.21919
ENSCAFG00000006413	NCKAP1L	2.21892
ENSCAFG00000011317	SELPLG	2.19433
ENSCAFG00000001568	MOCS1	-1.07319
ENSCAFG00000005109	CXCR4	2.21263
ENSCAFG00000014061	DIXDC1	2.20852
ENSCAFG00000011193	PDGFA	2.11574
ENSCAFG00000001533	TSPAN33	-2.20595
ENSCAFG00000005041	AXL	2.20592
ENSCAFG00000011650	INPP5D	2.20341
ENSCAFG00000019970	OSGIN1	-2.20554
ENSCAFG00000024193	PROB1	-2.2047
ENSCAFG00000013714	ORAI2	-2.19671
ENSCAFG00000000445	SYNE1	2.19341
ENSCAFG00000011318	KAL1	2.19152
ENSCAFG00000012556	HTRA1	2.18572
ENSCAFG00000012407	FZD7	2.18468
ENSCAFG00000019714	SLC2A5	2.18193
ENSCAFG00000007540	MPPED2	2.18189
ENSCAFG00000016534	ACTN1	1.63172
ENSCAFG00000002065	KIT	2.17819
ENSCAFG00000014175	ITGA4	2.17678
ENSCAFG00000016531	GPR125	2.17475
ENSCAFG00000016422	TNFRSF1B	2.16328
ENSCAFG00000018322	LRRC8E	-2.17222
ENSCAFG00000000637	SLC12A2	1.50775
ENSCAFG00000010971	SATB2	1.46986
ENSCAFG00000002894	PALM2	2.16135
ENSCAFG00000006052	RASSF2	2.16074
ENSCAFG00000015196	SCNN1A	-2.16042
ENSCAFG00000001305	FBP1	2.16004
ENSCAFG00000013909	PAI-1	1.74065
ENSCAFG00000016155	TMEM156	2.14979
ENSCAFG00000029494	CEND1	-2.1434
ENSCAFG00000012226	COL6A3	1.86329
ENSCAFG00000018281	ARHGEF37	-2.14179
ENSCAFG00000012414	FAM13C	-2.14169
ENSCAFG00000015977	NEDD4	2.13875
ENSCAFG00000018164	CCL4	2.13692
ENSCAFG00000013101	MAP7D2	-2.13293
ENSCAFG00000013778	PLA2G4A	2.13205
ENSCAFG00000018288	CAMSAP3	-2.13129
ENSCAFG00000012845	TMPRSS13	-2.12933
ENSCAFG00000004502	KLC3	-2.12901
ENSCAFG00000005465	DZIP1	2.05336
ENSCAFG00000015698	ZCCHC24	1.94771
ENSCAFG00000018936	MAP7D3	1.83129
ENSCAFG00000016161	FAM114A1	2.12494
ENSCAFG00000019790	KCNC4	-2.12151
ENSCAFG00000003169	CALD1	2.12026
ENSCAFG00000017958	COL5A3	2.11895
ENSCAFG00000005055	RNF157	2.11878
ENSCAFG00000003786	LAMB4	-1.51721
ENSCAFG00000008325	TM4SF18	2.11764
ENSCAFG00000008901	BPI	1.7944
ENSCAFG00000010469	CD200	1.5707
ENSCAFG00000000848	DLA-DMA	2.11203
ENSCAFG00000012254	LTB4R	-2.11168
ENSCAFG00000006904	SLC52A3	-2.11072
ENSCAFG00000011953	PARP15	2.1101
ENSCAFG00000018386	PLD4	2.10988
ENSCAFG00000012112	ACE2	-2.10792
ENSCAFG00000000665	TAGAP	2.10581
ENSCAFG00000000257	IL20RA	-2.10442
ENSCAFG00000005530	ZFP36	-2.10348
ENSCAFG00000007891	HPGD	-2.09999
ENSCAFG00000030682	ENSCAFG00000030682	-1.85806
ENSCAFG00000011392	SSPN	2.09936
ENSCAFG00000019772	CD53	2.0983
ENSCAFG00000025402	KRT78	-2.09339
ENSCAFG00000009334	OLFML3	1.39039
ENSCAFG00000019329	TNFRSF18	2.08962
ENSCAFG00000013898	ANKK1	-2.08534
ENSCAFG00000007095	FXYD1	2.08366
ENSCAFG00000011196	NID1	1.85604
ENSCAFG00000007551	ESYT3	-2.0738
ENSCAFG00000005497	ZEB2	2.07359
ENSCAFG00000031803	NIPAL1	-1.79115
ENSCAFG00000011401	KIRREL	1.52919
ENSCAFG00000016138	FBLIM1	1.37257
ENSCAFG00000013923	SUSD2	-2.06677
ENSCAFG00000013426	KCNK7	-2.06529
ENSCAFG00000015159	JAK3	2.06235
ENSCAFG00000015349	FNDC3B	2.05963
ENSCAFG00000016825	SH3PXD2B	2.05921
ENSCAFG00000013369	PRDX4	1.35893
ENSCAFG00000009462	PRELP	2.03148
ENSCAFG00000009582	TXNDC5	1.84626
ENSCAFG00000031859	FKBP7	2.05428
ENSCAFG00000015203	PLEKHG6	-2.05425
ENSCAFG00000016698	TBKBP1	2.05356
ENSCAFG00000006128	SEMA3D	2.05176
ENSCAFG00000031147	ENSCAFG00000031147	-2.04982
ENSCAFG00000019312	CCDC64B	-2.04929
ENSCAFG00000011916	CLIP2	1.18787
ENSCAFG00000010948	PREX1	1.9066
ENSCAFG00000029522	EPHX3	-2.04145
ENSCAFG00000032161	BATF3	2.04074
ENSCAFG00000009840	FAM13A	2.03942
ENSCAFG00000030111	NCALD	2.03799
ENSCAFG00000025524	ENSCAFG00000025524	2.03371
ENSCAFG00000014533	SEPT5	-2.03288
ENSCAFG00000005686	SLC23A1	-2.02948
ENSCAFG00000018575	EPB41L3	2.02786
ENSCAFG00000002519	ITGB8	2.02639
ENSCAFG00000028558	FAM46B	-2.02515
ENSCAFG00000020125	STXBP1	2.02404
ENSCAFG00000011417	RPL4	-2.02388
ENSCAFG00000004757	PHLDB3	-2.02002
ENSCAFG00000018932	FHL1	2.01935
ENSCAFG00000016883	ITGAX	1.70876
ENSCAFG00000014346	C1S	2.0153
ENSCAFG00000003625	FCGRT	1.78971
ENSCAFG00000006491	ITGA5	1.44353
ENSCAFG00000007909	RHOBTB3	1.8902
ENSCAFG00000006047	LETM2	2.00906
ENSCAFG00000020320	ESRP2	-2.00797
ENSCAFG00000030180	IL18	1.10303
ENSCAFG00000006458	RASA3	1.73491
ENSCAFG00000010982	FAM20A	2.00027
ENSCAFG00000019377	CAMKK1	-1.99767
ENSCAFG00000016614	SRCIN1	-1.99591
ENSCAFG00000001675	CDKN2A	1.99179
ENSCAFG00000011172	FSTL1	1.91047
ENSCAFG00000031302	ENSCAFG00000031302	-1.95811
ENSCAFG00000032120	C1QTNF6	1.73974
ENSCAFG00000010532	SPHKAP	-1.55346
ENSCAFG00000007838	SERPING1	1.60431
ENSCAFG00000005153	CD93	1.98336
ENSCAFG00000032569	RBP1	-1.98322
ENSCAFG00000029929	ENSCAFG00000029929	-1.96169
ENSCAFG00000003824	MICAL1	1.502
ENSCAFG00000002319	KIAA1211L	-1.97437
ENSCAFG00000003228	PXDN	1.82648
ENSCAFG00000011800	VSIG8	-1.96997
ENSCAFG00000032030	TMEM119	1.85787
ENSCAFG00000008383	PFN2	1.49015
ENSCAFG00000023491	C1orf56	-1.96479
ENSCAFG00000014273	RDX	1.46887
ENSCAFG00000011756	PLXNA2	1.27106
ENSCAFG00000011742	PLEKHO1	1.70384
ENSCAFG00000031225	PCP4L1	1.95978
ENSCAFG00000003776	NRP1	1.95764
ENSCAFG00000004613	PLXND1	1.7931
ENSCAFG00000013490	FAM129A	1.95483
ENSCAFG00000030770	ENSCAFG00000030770	1.72259
ENSCAFG00000001597	MDFI	-1.51785
ENSCAFG00000012298	FES	1.73585
ENSCAFG00000000876	PARVG	1.81101
ENSCAFG00000006180	SOCS2	1.94729
ENSCAFG00000012119	MYLK	1.94727
ENSCAFG00000016328	GRB7	-1.39669
ENSCAFG00000007935	TRPC1	1.94564
ENSCAFG00000006701	FLT1	1.79584
ENSCAFG00000014548	FBN1	1.84232
ENSCAFG00000011559	HCLS1	1.93827
ENSCAFG00000016700	RORA	-1.5172
ENSCAFG00000012994	GRHL3	-1.9338
ENSCAFG00000000789	WNT7B	-1.93371
ENSCAFG00000001974	KANK1	-1.93226
ENSCAFG00000013132	FOSL1	-1.59822
ENSCAFG00000020116	ARHGAP29	1.49347
ENSCAFG00000005225	PLB1	-1.92715
ENSCAFG00000003745	EPHB6	-1.51508
ENSCAFG00000006294	STARD13	1.92613
ENSCAFG00000020225	NEK6	1.8671
ENSCAFG00000003429	CFTR	1.92309
ENSCAFG00000004219	OTUD1	-1.92273
ENSCAFG00000010304	ETS1	1.91717
ENSCAFG00000009450	BTG2	-1.87467
ENSCAFG00000003201	POU3F1	-1.91532
ENSCAFG00000006248	CHL1	-1.91343
ENSCAFG00000000886	DSE	1.90888
ENSCAFG00000019974	CDH13	1.90831
ENSCAFG00000014067	PALD1	1.90783
ENSCAFG00000011625	NFATC2	1.9058
ENSCAFG00000017342	GPR65	1.90576
ENSCAFG00000016811	RHBG	-1.90478
ENSCAFG00000017107	PLEKHO2	1.78981
ENSCAFG00000017367	NIPAL4	-1.90364
ENSCAFG00000011542	HAPLN3	1.65796
ENSCAFG00000032102	ENSCAFG00000032102	1.89922
ENSCAFG00000025297	ENSCAFG00000025297	1.89882
ENSCAFG00000015429	PDIA2	-1.89574
ENSCAFG00000009276	SERPINB1	-1.89536
ENSCAFG00000019470	TTC34	1.56847
ENSCAFG00000015372	CPEB2	-1.89289
ENSCAFG00000013860	PLOD3	1.13217
ENSCAFG00000009773	NEDD9	1.8887
ENSCAFG00000032731	ENSCAFG00000032731	1.46532
ENSCAFG00000029189	TIMP3	1.88122
ENSCAFG00000001825	TMEM2	1.54207
ENSCAFG00000002702	COL12A1	1.88054
ENSCAFG00000003800	PPFIA3	-1.88022
ENSCAFG00000007316	GJB6	-1.87808
ENSCAFG00000006388	NTN4	1.87676
ENSCAFG00000017366	KANK2	1.27627
ENSCAFG00000009033	DYSF	1.87344
ENSCAFG00000016844	PAQR6	-1.87164
ENSCAFG00000018173	LAMA3	1.10099
ENSCAFG00000016928	ALOX15B	-1.43627
ENSCAFG00000010482	SLC19A3	-1.86981
ENSCAFG00000030997	CCDC3	1.86539
ENSCAFG00000019176	ZNF185	-1.86382
ENSCAFG00000028456	CD83	1.86348
ENSCAFG00000012079	MCAM	1.75552
ENSCAFG00000030537	HSPB8	1.85971
ENSCAFG00000012259	MAN2A2	1.85924
ENSCAFG00000002525	COL15A1	1.85908
ENSCAFG00000008626	P2RY1	-1.8582
ENSCAFG00000011458	LRMP	1.75922
ENSCAFG00000000869	PRR5	1.83551
ENSCAFG00000011564	KCNK1	-1.85236
ENSCAFG00000028869	GPX8	1.62903
ENSCAFG00000015408	TECPR1	1.39072
ENSCAFG00000005337	CSGALNACT1	1.84009
ENSCAFG00000012306	SPTBN2	-1.83665
ENSCAFG00000008005	CHST2	-1.83387
ENSCAFG00000002233	NPR2	1.83269
ENSCAFG00000017714	SYNE3	1.67314
ENSCAFG00000017072	ENSCAFG00000017072	-1.8262
ENSCAFG00000000386	ARG1	-1.27679
ENSCAFG00000000068	BCL2	1.82363
ENSCAFG00000016385	CD97	1.52884
ENSCAFG00000016165	GPX2	-1.82059
ENSCAFG00000006421	GAS6	1.37183
ENSCAFG00000028707	ITM2C	1.81568
ENSCAFG00000024010	TLR1	1.81291
ENSCAFG00000007882	PCSK1	-1.8075
ENSCAFG00000028848	JUNB	-1.80646
ENSCAFG00000025220	ACVRL1	1.80086
ENSCAFG00000010604	ITPRIP	-1.80085
ENSCAFG00000017329	FLRT2	1.67592
ENSCAFG00000000094	LMAN1	1.53832
ENSCAFG00000007156	DENND5A	1.63444
ENSCAFG00000019429	MKNK2	-1.79434
ENSCAFG00000007562	AMPD3	-1.78511
ENSCAFG00000006800	FZD10	-1.79181
ENSCAFG00000013698	ST6GAL1	1.7882
ENSCAFG00000019194	SLC43A2	1.62231
ENSCAFG00000008586	ADAMTS1	1.78293
ENSCAFG00000001448	PIM1	-1.7812
ENSCAFG00000007976	TEAD1	1.78039
ENSCAFG00000031081	BHLHE41	1.77928
ENSCAFG00000008101	PLOD2	1.31379
ENSCAFG00000005128	ENTPD3	1.77808
ENSCAFG00000012301	ENSCAFG00000012301	1.1469
ENSCAFG00000028722	FAM181B	1.77617
ENSCAFG00000005870	RASGRP3	1.62299
ENSCAFG00000005373	SLC24A3	-1.59816
ENSCAFG00000024867	TRIM22	1.39665
ENSCAFG00000029187	RHOV	-1.77116
ENSCAFG00000007384	CYP4V2	1.77078
ENSCAFG00000031706	ENSCAFG00000031706	-1.77019
ENSCAFG00000004034	EMP3	1.21836
ENSCAFG00000002808	TMPRSS11B	-1.76878
ENSCAFG00000000868	SMOC2	1.76575
ENSCAFG00000004087	MAML2	1.48873
ENSCAFG00000014773	HSPG2	1.76003
ENSCAFG00000008279	PTPRJ	1.65598
ENSCAFG00000010652	STK17B	1.75755
ENSCAFG00000002095	GPR115	-1.75628
ENSCAFG00000017357	ADAM19	1.26522
ENSCAFG00000032693	AIF1	1.53287
ENSCAFG00000016208	TBC1D1	1.63058
ENSCAFG00000015723	SLC4A3	1.74835
ENSCAFG00000020172	MVB12B	1.72655
ENSCAFG00000008104	ENSCAFG00000008104	-1.746
ENSCAFG00000010080	MYO1B	1.38497
ENSCAFG00000006153	BTG1	-1.745
ENSCAFG00000003156	MYH14	-1.7448
ENSCAFG00000020416	CMTM3	1.66736
ENSCAFG00000005386	SERPINH1	1.18787
ENSCAFG00000019698	PALM	-1.7347
ENSCAFG00000001519	CSF2RB	1.44725
ENSCAFG00000012984	H2AFJ	-1.73164
ENSCAFG00000002318	ARL4A	-1.60571
ENSCAFG00000023832	ENSCAFG00000023832	-1.72892
ENSCAFG00000018807	IMPA2	-1.70427
ENSCAFG00000006497	PKP3	-1.7246
ENSCAFG00000030025	FGL2	1.7213
ENSCAFG00000004023	ZEB1	1.72123
ENSCAFG00000001957	DOCK8	1.72077
ENSCAFG00000001793	BTBD11	-1.72066
ENSCAFG00000010709	ADAMTS17	1.59167
ENSCAFG00000001136	EPB41L2	1.36436
ENSCAFG00000013269	ID3	1.7164
ENSCAFG00000002628	EPS8L1	-1.71423
ENSCAFG00000013707	DUOXA1	-1.71275
ENSCAFG00000030619	DSTN	1.12117
ENSCAFG00000013715	DUOX1	-1.43104
ENSCAFG00000005179	CAPN5	-1.709
ENSCAFG00000031768	C6orf132	-1.70308
ENSCAFG00000005283	CLIP4	-1.70263
ENSCAFG00000012155	LPGAT1	1.62008
ENSCAFG00000007455	RCN1	1.33394
ENSCAFG00000016856	STK10	1.69702
ENSCAFG00000010413	TMEM54	-1.69649
ENSCAFG00000031330	HOPX	-1.69455
ENSCAFG00000010201	TMEM180	-1.69385
ENSCAFG00000000011	NFATC1	1.31148
ENSCAFG00000004636	BCAM	1.69139
ENSCAFG00000014076	CTSH	1.20148
ENSCAFG00000012085	ABCC5	1.68931
ENSCAFG00000020027	ENSCAFG00000020027	-1.68837
ENSCAFG00000005331	CAMK1	1.68784
ENSCAFG00000013957	TSPAN15	1.68667
ENSCAFG00000007681	MFAP3L	-1.54846
ENSCAFG00000032412	FLI1	1.45072
ENSCAFG00000010318	DYNLL1	-1.67599
ENSCAFG00000018214	PDGFRB	1.44705
ENSCAFG00000004929	TMEM40	-1.66764
ENSCAFG00000010387	FAP	1.64506
ENSCAFG00000004093	MGLL	-1.5487
ENSCAFG00000000217	SGK	-1.50079
ENSCAFG00000000914	SHROOM1	1.66239
ENSCAFG00000031543	ENSCAFG00000031543	1.48303
ENSCAFG00000016530	PLXDC1	1.65965
ENSCAFG00000002327	FAM83B	-1.51661
ENSCAFG00000010142	SLC39A10	1.65546
ENSCAFG00000020091	SLC25A25	-1.65157
ENSCAFG00000004905	ENSCAFG00000004905	1.1947
ENSCAFG00000006181	ATL2	-1.64902
ENSCAFG00000016608	SLIT2	1.64876
ENSCAFG00000002049	RUSC2	1.64751
ENSCAFG00000015757	CNP	1.49541
ENSCAFG00000003894	MPP7	-1.57245
ENSCAFG00000012769	MAN1C1	1.54609
ENSCAFG00000018673	SMARCA1	1.62788
ENSCAFG00000004529	VIM	1.33757
ENSCAFG00000012000	TRIM29	-1.62526
ENSCAFG00000017913	PMP22	1.39567
ENSCAFG00000007778	BIN2	1.50749
ENSCAFG00000014993	FGFR3	-1.61498
ENSCAFG00000000686	ENSCAFG00000000686	1.57207
ENSCAFG00000000097	ERBB3	-1.61093
ENSCAFG00000012537	PHLDB1	1.46367
ENSCAFG00000020370	FHOD1	1.32613
ENSCAFG00000006691	SLC46A3	1.56091
ENSCAFG00000020340	ELTD1	1.60498
ENSCAFG00000014774	GPR160	-1.60379
ENSCAFG00000032430	ENSCAFG00000032430	-1.58371
ENSCAFG00000015337	PLVAP	1.35386
ENSCAFG00000005704	TMEM173	1.60011
ENSCAFG00000017801	MOCOS	-1.45543
ENSCAFG00000030792	CA13	-1.29219
ENSCAFG00000009305	ESRP1	-1.5958
ENSCAFG00000005021	ENSCAFG00000005021	-1.59564
ENSCAFG00000020254	NFAT5	1.59404
ENSCAFG00000003720	NRCAM	1.59227
ENSCAFG00000016866	RAB25	-1.5919
ENSCAFG00000005876	TACC1	1.59125
ENSCAFG00000001537	FREM1	1.58786
ENSCAFG00000006979	MTUS1	-1.58736
ENSCAFG00000016848	ENSCAFG00000016848	1.58451
ENSCAFG00000010924	PKNOX2	-1.58402
ENSCAFG00000012489	GATSL3	-1.58291
ENSCAFG00000009360	ANO6	1.58225
ENSCAFG00000001403	PODXL	1.57811
ENSCAFG00000013005	EPHB3	-1.44357
ENSCAFG00000002289	BICD2	-1.57556
ENSCAFG00000031778	TRAPPC6A	-1.57395
ENSCAFG00000014435	MAOA	1.57155
ENSCAFG00000003242	BSPRY	-1.57052
ENSCAFG00000020166	ANGPTL2	1.5688
ENSCAFG00000029093	LYPD6	-1.56357
ENSCAFG00000009633	CBR3	-1.17535
ENSCAFG00000006766	DLC1	1.54513
ENSCAFG00000005433	ABCC4	1.5545
ENSCAFG00000009209	NR4A2	-1.47151
ENSCAFG00000006941	CAT	1.11251
ENSCAFG00000030320	SHISA2	-1.54997
ENSCAFG00000032273	FXYD6	1.27635
ENSCAFG00000023155	IER2	-1.54634
ENSCAFG00000009425	SLC39A14	1.54444
ENSCAFG00000013256	MRC2	-1.54404
ENSCAFG00000009441	CD82	-1.5434
ENSCAFG00000018079	ADORA2B	1.53862
ENSCAFG00000030640	PID1	1.53588
ENSCAFG00000006164	CYP1B1	1.53266
ENSCAFG00000010718	ICOSLG	1.46072
ENSCAFG00000009647	REEP4	-1.52901
ENSCAFG00000006695	SLCO2A1	1.52889
ENSCAFG00000032414	PLEKHA2	1.52721
ENSCAFG00000017080	EPN3	-1.52606
ENSCAFG00000010868	GPAM	1.52456
ENSCAFG00000031851	CBX8	-1.51969
ENSCAFG00000018540	MYO1F	1.51844
ENSCAFG00000009145	CHST14	1.51618
ENSCAFG00000013208	ENSCAFG00000013208	1.51241
ENSCAFG00000007698	ZNF827	1.50883
ENSCAFG00000002692	GTF2A1L	1.50835
ENSCAFG00000012001	ARL4C	1.50804
ENSCAFG00000010529	PCSK6	-1.5065
ENSCAFG00000012729	CGN	-1.50649
ENSCAFG00000007950	MAP1B	1.44297
ENSCAFG00000025025	TRIM34	1.49862
ENSCAFG00000005483	ARHGEF40	1.20065
ENSCAFG00000006406	AMDHD1	-1.49298
ENSCAFG00000004406	FBLN2	1.41089
ENSCAFG00000007361	EPB41L4A	-1.46082
ENSCAFG00000013234	LAMC1	1.49088
ENSCAFG00000015654	PAPSS2	-1.49014
ENSCAFG00000001516	TST	-1.48896
ENSCAFG00000008986	RASAL1	-1.48421
ENSCAFG00000016689	CLTB	-1.48355
ENSCAFG00000018181	ENSCAFG00000018181	1.48304
ENSCAFG00000031582	EHF	-1.47321
ENSCAFG00000004213	ARHGEF4	-1.23661
ENSCAFG00000014752	TFPI	1.48019
ENSCAFG00000004784	CAMK1D	-1.17998
ENSCAFG00000004384	ENSCAFG00000004384	1.47454
ENSCAFG00000019095	STAP2	-1.47261
ENSCAFG00000020133	BCAR3	1.46413
ENSCAFG00000018592	NF1	1.4712
ENSCAFG00000030164	TXN	-1.46862
ENSCAFG00000011348	AFAP1L2	1.28351
ENSCAFG00000004776	TRANK1	1.45844
ENSCAFG00000010484	PKP2	1.45781
ENSCAFG00000015789	CEP170	1.45573
ENSCAFG00000003276	ANTXR1	1.26611
ENSCAFG00000032391	FAM83H	-1.45183
ENSCAFG00000006799	C11orf74	-1.45177
ENSCAFG00000000945	MAN1A1	1.45125
ENSCAFG00000005461	NDRG2	-1.44802
ENSCAFG00000020252	NQO1	-1.44527
ENSCAFG00000024167	FJX1	1.44363
ENSCAFG00000001367	NPTXR	1.44285
ENSCAFG00000008753	DPYSL2	1.30172
ENSCAFG00000006409	SH3RF2	-1.25802
ENSCAFG00000011523	C1orf116	-1.43541
ENSCAFG00000001456	GCAT	-1.27268
ENSCAFG00000012912	DHX32	-1.43519
ENSCAFG00000002054	GPR116	1.29821
ENSCAFG00000005260	SPRY2	1.43425
ENSCAFG00000000267	TNFAIP3	1.42886
ENSCAFG00000011768	STK39	-1.4251
ENSCAFG00000015641	OBSL1	1.42507
ENSCAFG00000032206	OGFRL1	1.42424
ENSCAFG00000013460	C1orf21	-1.33705
ENSCAFG00000030784	LAD1	-1.32322
ENSCAFG00000010485	SPPL3	-1.42333
ENSCAFG00000004826	SLC6A9	-1.4225
ENSCAFG00000031621	ZNF596	-1.10855
ENSCAFG00000012542	HEG1	1.4208
ENSCAFG00000003793	SESN1	-1.30514
ENSCAFG00000020413	CDH5	1.4173
ENSCAFG00000030764	SLC25A29	-1.41707
ENSCAFG00000008984	CTSC	1.41678
ENSCAFG00000004374	SOX9	1.23487
ENSCAFG00000019993	S1PR1	1.41256
ENSCAFG00000013354	BDH1	-1.4101
ENSCAFG00000002288	GCLC	-1.41005
ENSCAFG00000007608	SH3RF1	1.40895
ENSCAFG00000010101	KIF13A	-1.40185
ENSCAFG00000009337	TUBB2B	-1.39952
ENSCAFG00000014220	C1R	1.3939
ENSCAFG00000000482	FLT4	1.39317
ENSCAFG00000007136	TNFRSF19	-1.39295
ENSCAFG00000015788	B4GALNT3	-1.39234
ENSCAFG00000012724	EPS8	1.39094
ENSCAFG00000031469	ZNF77	-1.3899
ENSCAFG00000003077	GGCT	-1.38947
ENSCAFG00000013856	ACADL	-1.38871
ENSCAFG00000017124	ZBTB7B	-1.38436
ENSCAFG00000003987	KIAA1462	1.37451
ENSCAFG00000015747	MINK	-1.37191
ENSCAFG00000030932	TMEM218	1.37133
ENSCAFG00000014679	PLEKHH3	-1.37064
ENSCAFG00000018639	PTPRM	1.36903
ENSCAFG00000012294	IGFBP3	-1.36844
ENSCAFG00000007593	PAM	1.3651
ENSCAFG00000012722	PVRL4	-1.362
ENSCAFG00000029203	EIF5A2	1.36006
ENSCAFG00000005037	KLF5	-1.16163
ENSCAFG00000008000	EIF6	-1.35937
ENSCAFG00000016306	ARAP2	-1.23317
ENSCAFG00000030888	ENSCAFG00000030888	-1.35144
ENSCAFG00000006563	EOGT	1.34846
ENSCAFG00000015282	GGT6	-1.34613
ENSCAFG00000016755	CRABP2	-1.34321
ENSCAFG00000031353	BST2	1.34258
ENSCAFG00000013454	MOV10	1.18474
ENSCAFG00000009490	KLHL8	-1.33432
ENSCAFG00000023874	RGS11	1.33161
ENSCAFG00000011740	PECAM1	1.33114
ENSCAFG00000003472	TSPAN12	1.32977
ENSCAFG00000003579	GREB1	-1.32938
ENSCAFG00000014154	PRODH	-1.32754
ENSCAFG00000001288	FAM83F	-1.3274
ENSCAFG00000005609	XDH	-1.32605
ENSCAFG00000019431	ENSCAFG00000019431	1.32519
ENSCAFG00000016180	KLF3	-1.3206
ENSCAFG00000014003	RPGR	1.31893
ENSCAFG00000009363	MAPK8IP1	1.30391
ENSCAFG00000014978	ENSCAFG00000014978	-1.30585
ENSCAFG00000028617	TMPRSS11E	-1.30542
ENSCAFG00000010930	COL16A1	1.29996
ENSCAFG00000002147	IL1R1	1.29639
ENSCAFG00000018546	NNT	1.10464
ENSCAFG00000011890	FAM162A	-1.29474
ENSCAFG00000017716	EEF2K	-1.2947
ENSCAFG00000004718	SLC16A5	-1.25998
ENSCAFG00000029053	TRIB2	1.29004
ENSCAFG00000015013	LGALS3	-1.28972
ENSCAFG00000002526	LEPRE1	1.15491
ENSCAFG00000019003	CARHSP1	-1.28853
ENSCAFG00000008969	KCTD9	-1.2864
ENSCAFG00000013180	DDR2	1.28639
ENSCAFG00000003394	GRHL1	-1.28585
ENSCAFG00000011996	TFAP2C	-1.28401
ENSCAFG00000006229	PCDH1	-1.28328
ENSCAFG00000016107	NOTCH3	-1.27704
ENSCAFG00000019867	WDR47	-1.27687
ENSCAFG00000005449	TGFBR2	1.1905
ENSCAFG00000002416	TDRD7	-1.27415
ENSCAFG00000003535	GLI3	1.27298
ENSCAFG00000017776	ATG4D	-1.27152
ENSCAFG00000017656	PSTPIP2	-1.26834
ENSCAFG00000005572	CBX4	-1.26831
ENSCAFG00000005401	GPD1L	-1.26788
ENSCAFG00000009344	SLC22A23	-1.26617
ENSCAFG00000007691	GALNT18	-1.26214
ENSCAFG00000013482	CADM1	1.26189
ENSCAFG00000009293	IQGAP2	1.26046
ENSCAFG00000005233	ASB13	-1.25991
ENSCAFG00000006686	MFHAS1	-1.25882
ENSCAFG00000009759	SNX21	-1.25497
ENSCAFG00000012105	GALNT2	1.2538
ENSCAFG00000000865	ENPP2	1.25083
ENSCAFG00000030558	RGAG4	1.24941
ENSCAFG00000016298	TMEM102	-1.24774
ENSCAFG00000010250	KIF21A	-1.24336
ENSCAFG00000014597	ITGAV	1.24122
ENSCAFG00000011587	NGEF	-1.24067
ENSCAFG00000029682	ENSCAFG00000029682	-1.23947
ENSCAFG00000018465	PARP8	1.23845
ENSCAFG00000007050	RARG	-1.2377
ENSCAFG00000013401	CSDA	-1.23752
ENSCAFG00000005390	DYNC1LI1	-1.23391
ENSCAFG00000030810	IDI1	-1.232
ENSCAFG00000018959	EMP2	-1.22626
ENSCAFG00000030698	IL22RA1	-1.22391
ENSCAFG00000005570	LMCD1	1.22257
ENSCAFG00000009113	MT1	-1.01438
ENSCAFG00000005097	RHBDF2	-1.21633
ENSCAFG00000018216	RBBP8	1.2141
ENSCAFG00000012051	PDIA5	1.1455
ENSCAFG00000013517	NBEAL2	-1.21312
ENSCAFG00000030514	TRAM1L1	-1.21141
ENSCAFG00000017165	PMVK	-1.20641
ENSCAFG00000000353	STXBP5	-1.20297
ENSCAFG00000013089	PLBD1	-1.20214
ENSCAFG00000017100	ADAM15	-1.20201
ENSCAFG00000010812	NCOA3	1.20193
ENSCAFG00000010804	SEMA3F	-1.20106
ENSCAFG00000000909	TTLL12	-1.19798
ENSCAFG00000016145	KLHL5	1.19156
ENSCAFG00000025390	SLC22A17	1.19088
ENSCAFG00000032716	EMCN	1.18609
ENSCAFG00000003487	PQLC3	1.1769
ENSCAFG00000005606	PAK4	-1.17687
ENSCAFG00000008477	BLNK	-1.17667
ENSCAFG00000004323	RSBN1L	-1.1744
ENSCAFG00000000829	PSMB8	1.17431
ENSCAFG00000006917	MAP3K1	-1.15027
ENSCAFG00000011835	IGSF9	-1.1705
ENSCAFG00000007143	ASAH1	1.16557
ENSCAFG00000012199	BAG3	-1.16408
ENSCAFG00000009484	MFSD6	-1.15834
ENSCAFG00000015978	UGDH	1.15827
ENSCAFG00000017140	TOB1	-1.15742
ENSCAFG00000007900	ELL2	-1.15543
ENSCAFG00000016023	ADCK3	-1.15049
ENSCAFG00000011664	DHRS4	1.14666
ENSCAFG00000000274	HEBP2	-1.14252
ENSCAFG00000001382	MAPK13	-1.14042
ENSCAFG00000007288	CRYL1	-1.14031
ENSCAFG00000001230	GNG5P2	-1.13735
ENSCAFG00000015499	DLG5	1.13509
ENSCAFG00000002222	ASNS	-1.13269
ENSCAFG00000011075	ENSCAFG00000011075	-1.13217
ENSCAFG00000009903	MYLIP	-1.12827
ENSCAFG00000004308	TRIM13	-1.1267
ENSCAFG00000015466	TSPAN9	1.12636
ENSCAFG00000009427	PTPN13	-1.12621
ENSCAFG00000006715	RYK	1.12328
ENSCAFG00000015592	PCNXL4	1.11693
ENSCAFG00000032746	MXD1	-1.11343
ENSCAFG00000031667	ADH4	-1.03559
ENSCAFG00000018859	PTPRS	1.10748
ENSCAFG00000008740	CIAPIN1	-1.10664
ENSCAFG00000015416	ANO8	-1.10156
ENSCAFG00000029381	ENSCAFG00000029381	1.10155
ENSCAFG00000002848	BCKDHB	-1.10102
ENSCAFG00000002727	ABCA1	1.09945
ENSCAFG00000000184	MOXD1	1.09203
ENSCAFG00000014712	MACROD1	-1.09185
ENSCAFG00000014030	LARS2	-1.08877
ENSCAFG00000010287	TSPAN5	1.08406
ENSCAFG00000001944	TXNRD1	1.08156
ENSCAFG00000009632	TYRO3	-1.07893
ENSCAFG00000016497	ZFP36L1	-1.07819
ENSCAFG00000031029	K-RAS	-1.07799
ENSCAFG00000018436	SREBF1	-1.07581
ENSCAFG00000000641	HSPA1	-1.07505
ENSCAFG00000007394	ABHD6	-1.07408
ENSCAFG00000003399	TES	1.07387
ENSCAFG00000016265	RELL1	1.0702
ENSCAFG00000014636	TMBIM1	-1.06822
ENSCAFG00000018376	CEP170B	-1.06676
ENSCAFG00000018033	PTPN9	1.06143
ENSCAFG00000010213	RIPK4	-1.05861
ENSCAFG00000003606	GJB3	-1.0554
ENSCAFG00000019812	ENSCAFG00000019812	-1.05514
ENSCAFG00000007626	PIK3R1	1.05361
ENSCAFG00000029474	GADD45A	-1.04513
ENSCAFG00000012452	CCDC6	-1.0448
ENSCAFG00000000767	CELSR1	1.0447
ENSCAFG00000008019	SH3D19	-1.04394
ENSCAFG00000009561	DNMBP	-1.01765
ENSCAFG00000015727	ARHGEF10L	-1.0357
ENSCAFG00000016295	GIPC1	-1.03565
ENSCAFG00000007167	CHD7	-1.03078
ENSCAFG00000014334	HDAC5	-1.02902
ENSCAFG00000005700	BAIAP2	-1.02315
ENSCAFG00000007810	ERAP1	1.01675
ENSCAFG00000005811	FMNL2	1.00677
ENSCAFG00000014729	OTUB1	-1.00112

## Sheet: S3. DE genes CAAvsCOSCC
Table S3. Differentially expressed genes in CAA compared to COSCC.
gene_id	gene	log2(FC)
ENSCAFG00000010888	UPK1B	-12.1492
ENSCAFG00000001298	SCUBE3	1.897
ENSCAFG00000007307	ENSCAFG00000007307	-4.60799
ENSCAFG00000009569	SPP1	-3.52666
ENSCAFG00000014924	MYOC	5.67387
ENSCAFG00000001883	GABRA1	3.71046
ENSCAFG00000015627	SIX4	-1.53803
ENSCAFG00000025567	A2M	-3.17603
ENSCAFG00000007356	BPIFB4	3.47707
ENSCAFG00000013838	MASP1	-3.13719
ENSCAFG00000000364	WIF1	-4.18148
ENSCAFG00000017877	STRA6	-3.3584
ENSCAFG00000030307	ENSCAFG00000030307	-2.52445
ENSCAFG00000011098	TRDC	3.24355
ENSCAFG00000024982	C4BPA	5.76485
ENSCAFG00000004615	APOC1	-1.50841
ENSCAFG00000010628	SORCS1	1.79489
ENSCAFG00000004942	ENSCAFG00000004942	5.59549
ENSCAFG00000032615	ENSCAFG00000032615	-3.1794
ENSCAFG00000005689	NPTX1	-5.55312
ENSCAFG00000018825	ENSCAFG00000018825	2.58639
ENSCAFG00000007322	KRT3	-3.84199
ENSCAFG00000005012	TMEM163	-2.93689
ENSCAFG00000013763	LTF	-3.96745
ENSCAFG00000009905	MMP-9	-4.00677
ENSCAFG00000016007	KRT10	-2.2245
ENSCAFG00000002896	KLK8	-4.00555
ENSCAFG00000018864	GPC3	-2.93119
ENSCAFG00000018951	CDH6	3.02488
ENSCAFG00000000667	FNDC1	-1.9031
ENSCAFG00000012963	ENSCAFG00000012963	-5.14537
ENSCAFG00000011356	VWA5A	2.87832
ENSCAFG00000012986	ADAM12	-1.60508
ENSCAFG00000005926	FGF14	4.9474
ENSCAFG00000030286	ENSCAFG00000030286	-2.66275
ENSCAFG00000007673	SULF1	2.83416
ENSCAFG00000009271	CRTAC1	-3.24946
ENSCAFG00000015043	MMP13	-3.20708
ENSCAFG00000011115	ROBO3	2.09452
ENSCAFG00000013297	IGF2BP2	-2.89561
ENSCAFG00000018230	IL13RA2	2.07394
ENSCAFG00000008741	ENSCAFG00000008741	-1.94586
ENSCAFG00000010667	SIDT1	-2.34825
ENSCAFG00000008353	SFRP2	-2.98625
ENSCAFG00000002129	PDK4	-3.27624
ENSCAFG00000005210	IL2RA	1.50281
ENSCAFG00000008869	TGM2	-1.56955
ENSCAFG00000007985	PLCE1	3.35962
ENSCAFG00000002040	TFPI2	-4.23915
ENSCAFG00000000765	AGPAT4	-1.92684
ENSCAFG00000006401	CD36	-1.80607
ENSCAFG00000017160	IGDCC4	-1.4637
ENSCAFG00000012880	ICOS	1.63572
ENSCAFG00000029797	SIX1	-2.87311
ENSCAFG00000030240	DUSP4	-1.48403
ENSCAFG00000004840	INHBB	-1.73136
ENSCAFG00000014028	ENSCAFG00000014028	-3.00628
ENSCAFG00000004464	SDK2	-2.23762
ENSCAFG00000028919	ENSCAFG00000028919	1.94962
ENSCAFG00000003442	ATP6V1B1	-3.608
ENSCAFG00000009300	TESC	-3.73257
ENSCAFG00000014083	ADAMTS14	-1.87605
ENSCAFG00000020038	ADAMTS18	-1.91047
ENSCAFG00000011298	VWA2	2.64992
ENSCAFG00000015333	NPTX2	3.17289
ENSCAFG00000013697	C1ORF162	-1.95764
ENSCAFG00000011346	ITGA10	-1.87541
ENSCAFG00000007047	MAL	-3.56241
ENSCAFG00000031666	CLSTN3	2.20343
ENSCAFG00000017891	DEGS2	-3.96395
ENSCAFG00000015278	NTF3	2.28284
ENSCAFG00000024733	CALML3	-1.83696
ENSCAFG00000005019	GATA3	-2.46832
ENSCAFG00000015973	SLC16A11	-1.94505
ENSCAFG00000005049	CYP2S1	-2.85012
ENSCAFG00000003488	PAPPA	2.78194
ENSCAFG00000015233	PROM1	-1.33561
ENSCAFG00000013969	SYTL5	-1.9223
ENSCAFG00000031346	RHOU	-1.56572
ENSCAFG00000010068	TNNI2	-3.45666
ENSCAFG00000013078	CST6	-3.12463
ENSCAFG00000011021	B3GNT7	-1.66697
ENSCAFG00000011839	CYP24A1	-3.76572
ENSCAFG00000025083	FADS1	-2.69361
ENSCAFG00000015919	WNT5B	-2.02471
ENSCAFG00000030931	LIF	-1.18626
ENSCAFG00000010058	SYT8	-3.21752
ENSCAFG00000004935	PCDH20	2.84477
ENSCAFG00000015999	KRT23	-1.41561
ENSCAFG00000007204	KRT79	-2.62523
ENSCAFG00000000206	CDO1	3.56843
ENSCAFG00000016695	SPON2	-1.97415
ENSCAFG00000001416	GLDC	1.35255
ENSCAFG00000006661	C5orf46	-3.54275
ENSCAFG00000005187	EDNRB	-1.76351
ENSCAFG00000007970	FAM167A	2.07128
ENSCAFG00000014523	ENO2	1.78242
ENSCAFG00000020362	HSD11B2	-2.98178
ENSCAFG00000003550	INHBA	-2.26774
ENSCAFG00000028453	ENSCAFG00000028453	-1.23449
ENSCAFG00000025493	C17orf58	-2.75347
ENSCAFG00000001998	CDK6	-2.11826
ENSCAFG00000019269	MXRA8	-1.4503
ENSCAFG00000001244	REEP2	1.56888
ENSCAFG00000030021	ENSCAFG00000030021	-2.38717
ENSCAFG00000008324	CP	-2.27737
ENSCAFG00000016019	FADS2	-1.47102
ENSCAFG00000009649	PLEKHA6	-3.37333
ENSCAFG00000013167	AKAP6	-1.55198
ENSCAFG00000014777	RCOR2	-2.23429
ENSCAFG00000003426	TNC	1.79344
ENSCAFG00000006212	SEMA3A	-2.47867
ENSCAFG00000016192	SDK1	1.33364
ENSCAFG00000018583	PDE4B	-1.02165
ENSCAFG00000024967	ASIP	-2.31595
ENSCAFG00000016093	ENSCAFG00000016093	-2.15648
ENSCAFG00000014134	FZD2	-1.01386
ENSCAFG00000009199	ENDOU	-1.42718
ENSCAFG00000002026	CYP39A1	-1.47451
ENSCAFG00000012339	ATF3	1.1587
ENSCAFG00000013368	APOD	-2.91845
ENSCAFG00000012198	ABCG4	-1.92315
ENSCAFG00000004033	PDZK1IP1	-2.01629
ENSCAFG00000030105	IL33	1.27847
ENSCAFG00000030132	ELOVL4	-2.0102
ENSCAFG00000001178	COL22A1	-2.51404
ENSCAFG00000018625	C3	1.7927
ENSCAFG00000023249	CILP2	-1.66412
ENSCAFG00000023317	DUSP2	-1.60033
ENSCAFG00000006054	SLC16A3	-2.00641
ENSCAFG00000023589	ENSCAFG00000023589	1.89318
ENSCAFG00000000834	TNFRSF11B	2.32822
ENSCAFG00000004556	GPRC5C	-1.42137
ENSCAFG00000005595	FARP1	-1.08769
ENSCAFG00000030120	CSPG4	1.10729
ENSCAFG00000002882	ODAM	2.9575
ENSCAFG00000004160	TNIP3	2.95171
ENSCAFG00000009817	KCNJ15	2.95149
ENSCAFG00000001380	NTRK2	2.94116
ENSCAFG00000018857	GPC4	1.16173
ENSCAFG00000009104	STC1	-1.63621
ENSCAFG00000001029	TPD52L1	-2.68302
ENSCAFG00000011395	NCF1	-1.18559
ENSCAFG00000017916	SEMA7A	-2.03643
ENSCAFG00000002163	ROR2	1.39364
ENSCAFG00000018339	ADRB2	1.23571
ENSCAFG00000020319	PRKACB	-2.14647
ENSCAFG00000006370	HGF	-1.33821
ENSCAFG00000006412	HAL	-2.0688
ENSCAFG00000011117	FABP3	-2.13081
ENSCAFG00000029157	NOVA1	2.14855
ENSCAFG00000007344	MYBL1	-2.44213
ENSCAFG00000005169	PRKCQ	2.84771
ENSCAFG00000004682	FAM171A1	-1.92514
ENSCAFG00000001906	FZD1	1.0346
ENSCAFG00000014645	SLC11A1	-1.08833
ENSCAFG00000010972	TCIRG1	-1.56633
ENSCAFG00000031174	PPBP	-2.039
ENSCAFG00000012807	MUC20	-2.80146
ENSCAFG00000030271	UBE2QL1	1.72254
ENSCAFG00000017308	STON2	2.76099
ENSCAFG00000000148	RDH16	-2.75082
ENSCAFG00000008380	AQP5	-2.74941
ENSCAFG00000012299	NDST3	2.25056
ENSCAFG00000002420	MEOX2	-2.63151
ENSCAFG00000014117	MMP11	-1.32249
ENSCAFG00000017687	SCNN1B	-2.71216
ENSCAFG00000014413	SPOCK2	1.19265
ENSCAFG00000010853	FBLN5	-1.27392
ENSCAFG00000006655	GPR133	-2.18757
ENSCAFG00000023053	CYP4F22	-1.35354
ENSCAFG00000013951	TM7SF2	-2.6971
ENSCAFG00000001874	C7orf63	2.53214
ENSCAFG00000003075	ENSCAFG00000003075	-2.6815
ENSCAFG00000018063	ACSL4	-1.06794
ENSCAFG00000016091	SNCG	-2.65259
ENSCAFG00000025202	CA2	-2.52002
ENSCAFG00000000060	ITGA7	-1.71012
ENSCAFG00000014880	BMP4	1.51818
ENSCAFG00000014158	ATP13A4	-1.83943
ENSCAFG00000007328	KRT80	-2.54955
ENSCAFG00000005593	NCCRP1	-2.54787
ENSCAFG00000015215	F5	1.75081
ENSCAFG00000020294	HAS3	2.54578
ENSCAFG00000023437	SEC14L4	-2.5086
ENSCAFG00000009519	WISP2	-1.95967
ENSCAFG00000003981	SULT2B1	-1.70483
ENSCAFG00000005960	LRRN1	2.31308
ENSCAFG00000003647	FAM84A	-1.38705
ENSCAFG00000003749	SLC7A11	2.45216
ENSCAFG00000023050	SERPINB13	2.00832
ENSCAFG00000003404	CAV1	1.37318
ENSCAFG00000017690	SCNN1G	-2.43799
ENSCAFG00000023194	PADI1	-2.30578
ENSCAFG00000017135	APOBR	-1.53315
ENSCAFG00000031382	PMEPA1	-1.01833
ENSCAFG00000029882	MISP	-2.40857
ENSCAFG00000031014	FAM180A	-1.4042
ENSCAFG00000009498	ADA	-1.82743
ENSCAFG00000005607	SPTLC3	-2.39271
ENSCAFG00000019617	ABCA7	-2.38833
ENSCAFG00000009598	PLA2R1	2.24775
ENSCAFG00000012046	IFI6	-2.16049
ENSCAFG00000016479	TMEM184A	-1.62327
ENSCAFG00000000934	COL14A1	-1.86318
ENSCAFG00000008358	LOXL3	-1.07737
ENSCAFG00000002174	GADD45G	1.42258
ENSCAFG00000005856	PLCB1	1.00533
ENSCAFG00000017705	ARMCX2	2.18008
ENSCAFG00000012532	CLDN3	-1.82596
ENSCAFG00000014616	COMP	-2.23878
ENSCAFG00000005061	LMO7	-1.13435
ENSCAFG00000004731	TENM4	1.12001
ENSCAFG00000011499	SNAI1	-1.45614
ENSCAFG00000031842	URAD	-1.86613
ENSCAFG00000002731	RAPGEF5	2.30165
ENSCAFG00000000223	GLI1	-2.30128
ENSCAFG00000008527	GUCY1A3	1.2456
ENSCAFG00000017664	SLC14A1	-1.74102
ENSCAFG00000019197	TJP3	-2.29238
ENSCAFG00000000946	A4GALT	-1.1002
ENSCAFG00000003432	CORTBP2	1.25925
ENSCAFG00000005289	SLITRK6	1.11189
ENSCAFG00000008026	ENSCAFG00000008026	1.04158
ENSCAFG00000010394	PHLDB2	-1.30603
ENSCAFG00000003105	ANKRD6	1.4606
ENSCAFG00000001568	MOCS1	1.13962
ENSCAFG00000009680	GCNT2	-1.89272
ENSCAFG00000012865	MUC4	-2.20447
ENSCAFG00000012407	FZD7	1.03979
ENSCAFG00000016531	GPR125	1.15191
ENSCAFG00000005731	NRG2	2.15301
ENSCAFG00000018288	CAMSAP3	-1.15766
ENSCAFG00000012845	TMPRSS13	-1.0369
ENSCAFG00000013288	ADAMTSL3	2.12191
ENSCAFG00000010626	DDIT4L	2.11671
ENSCAFG00000016731	MSX2	2.11004
ENSCAFG00000030682	ENSCAFG00000030682	-2.09945
ENSCAFG00000014853	ALP	-1.70808
ENSCAFG00000007095	FXYD1	1.22208
ENSCAFG00000031803	NIPAL1	-2.07047
ENSCAFG00000015813	PADI2	-1.51332
ENSCAFG00000031147	ENSCAFG00000031147	-1.57978
ENSCAFG00000004279	MYO3A	-2.04585
ENSCAFG00000029522	EPHX3	-1.18566
ENSCAFG00000014474	IGFBP5	-1.35037
ENSCAFG00000014533	SEPT5	-1.54144
ENSCAFG00000008824	NR1H3	-1.33382
ENSCAFG00000020125	STXBP1	1.25269
ENSCAFG00000009395	SLC6A2	-2.02342
ENSCAFG00000004757	PHLDB3	-1.04739
ENSCAFG00000020320	ESRP2	-1.20534
ENSCAFG00000010982	FAM20A	1.65946
ENSCAFG00000031302	ENSCAFG00000031302	-1.98811
ENSCAFG00000001792	LIMCH1	-1.10345
ENSCAFG00000003895	HSD17B14	-1.95428
ENSCAFG00000006180	SOCS2	1.76848
ENSCAFG00000008305	C21orf91	1.41409
ENSCAFG00000016328	GRB7	-1.94649
ENSCAFG00000000789	WNT7B	-1.55754
ENSCAFG00000029478	ENSCAFG00000029478	1.92902
ENSCAFG00000014333	S100P	-1.33531
ENSCAFG00000003429	CFTR	1.88947
ENSCAFG00000001870	STEAP2	1.90145
ENSCAFG00000030398	ENSCAFG00000030398	-1.92122
ENSCAFG00000001866	ENSCAFG00000001866	1.58993
ENSCAFG00000019974	CDH13	1.05222
ENSCAFG00000009773	NEDD9	1.07693
ENSCAFG00000025075	CBD1	1.88588
ENSCAFG00000029189	TIMP3	1.67222
ENSCAFG00000003800	PPFIA3	-1.06556
ENSCAFG00000030466	ENSCAFG00000030466	-1.22014
ENSCAFG00000006388	NTN4	1.59243
ENSCAFG00000016844	PAQR6	-1.29878
ENSCAFG00000009993	ST14	-1.86674
ENSCAFG00000003376	CSF3R	-1.57546
ENSCAFG00000018588	L3MBTL4	1.83359
ENSCAFG00000013653	ENSCAFG00000013653	-1.82408
ENSCAFG00000006421	GAS6	1.81898
ENSCAFG00000029153	PEG3	1.81124
ENSCAFG00000023582	SERPINB10	1.80641
ENSCAFG00000001297	RHPN1	-1.15969
ENSCAFG00000019429	MKNK2	-1.26613
ENSCAFG00000010505	CCL20	1.78201
ENSCAFG00000001448	PIM1	-1.07815
ENSCAFG00000031081	BHLHE41	1.24302
ENSCAFG00000002083	ENSCAFG00000002083	1.42324
ENSCAFG00000017405	RGL3	-1.67088
ENSCAFG00000032384	IL17B	1.76549
ENSCAFG00000010677	EYA2	-1.76195
ENSCAFG00000019877	GFI1B	-1.76095
ENSCAFG00000009920	GMPR	-1.76071
ENSCAFG00000019652	ARID3A	-1.25467
ENSCAFG00000000997	FAM83A	-1.74463
ENSCAFG00000017037	MUC1	-1.73776
ENSCAFG00000019698	PALM	-1.473
ENSCAFG00000030384	RAB32	-1.47444
ENSCAFG00000002628	EPS8L1	-1.53693
ENSCAFG00000009553	EFCAB4A	-1.67846
ENSCAFG00000003600	BVES	1.66453
ENSCAFG00000009133	AGPAT9	-1.6535
ENSCAFG00000001562	BNC2	1.6492
ENSCAFG00000019990	IER5L	-1.22888
ENSCAFG00000011426	PTGIS	-1.63756
ENSCAFG00000015963	FADS3	-1.03283
ENSCAFG00000018673	SMARCA1	1.39396
ENSCAFG00000014530	ABLIM2	-1.62366
ENSCAFG00000006722	ENSCAFG00000006722	-1.60129
ENSCAFG00000005021	ENSCAFG00000005021	-1.24218
ENSCAFG00000017871	FAT2	1.58587
ENSCAFG00000014546	HTRA3	-1.52366
ENSCAFG00000013005	EPHB3	-1.57688
ENSCAFG00000008422	ZNF704	-1.56211
ENSCAFG00000004399	FZD4	1.44422
ENSCAFG00000009209	NR4A2	-1.55129
ENSCAFG00000015169	SELE	1.54552
ENSCAFG00000015936	EPHA4	-1.54961
ENSCAFG00000020318	PLA2G15	-1.35563
ENSCAFG00000016934	NGFR	-1.54336
ENSCAFG00000007419	DNASE1L3	1.53602
ENSCAFG00000017080	EPN3	-1.34505
ENSCAFG00000010940	MCTP2	1.51993
ENSCAFG00000031851	CBX8	-1.09182
ENSCAFG00000006942	SLC5A8	1.51247
ENSCAFG00000028574	NXT2	-1.43429
ENSCAFG00000014290	ANKH	-1.21526
ENSCAFG00000030851	HLF	1.09048
ENSCAFG00000030713	BTBD19	-1.49793
ENSCAFG00000010102	SEMA5A	1.32984
ENSCAFG00000007957	SLC35G1	1.49237
ENSCAFG00000023272	FSTL3	-1.17143
ENSCAFG00000008986	RASAL1	-1.33935
ENSCAFG00000010144	ELK4	1.48003
ENSCAFG00000002494	GALNT12	-1.47253
ENSCAFG00000004544	DLG2	-1.4686
ENSCAFG00000019477	MEGF6	1.40389
ENSCAFG00000032391	FAM83H	-1.02084
ENSCAFG00000002102	JAK2	1.44767
ENSCAFG00000017772	C17orf64	-1.44111
ENSCAFG00000010602	ELF3	-1.44001
ENSCAFG00000014319	UNC5B	1.13522
ENSCAFG00000017521	TSPAN6	-1.43494
ENSCAFG00000000267	TNFAIP3	1.00114
ENSCAFG00000030784	LAD1	-1.42335
ENSCAFG00000031621	ZNF596	-1.42141
ENSCAFG00000010582	BOC	1.10306
ENSCAFG00000007608	SH3RF1	1.1082
ENSCAFG00000031794	RAP2B	-1.40714
ENSCAFG00000011973	ZNRF3	1.39371
ENSCAFG00000013852	MATN2	1.38487
ENSCAFG00000031929	C3orf58	1.09646
ENSCAFG00000032243	DIO2	1.35938
ENSCAFG00000016755	CRABP2	-1.27225
ENSCAFG00000019142	LRP8	1.34029
ENSCAFG00000014374	NYAP1	-1.248
ENSCAFG00000010386	ST3GAL4	-1.33728
ENSCAFG00000017130	NUPR1	-1.32217
ENSCAFG00000029297	ANKRD22	-1.32582
ENSCAFG00000029526	LBX2	-1.32491
ENSCAFG00000025115	ENSCAFG00000025115	1.32426
ENSCAFG00000001056	SQLE	-1.32221
ENSCAFG00000020288	SNTB2	1.31321
ENSCAFG00000001534	TLE4	-1.01812
ENSCAFG00000012525	MUC13	1.27785
ENSCAFG00000017095	YPEL3	-1.30459
ENSCAFG00000019003	CARHSP1	-1.18174
ENSCAFG00000031298	ZKSCAN1	1.21421
ENSCAFG00000006229	PCDH1	-1.26706
ENSCAFG00000004467	XPC	1.28243
ENSCAFG00000009663	SCD	-1.27702
ENSCAFG00000010852	SYNM	1.26997
ENSCAFG00000018323	ABLIM3	-1.26929
ENSCAFG00000005401	GPD1L	-1.2095
ENSCAFG00000003243	ANLN	-1.18065
ENSCAFG00000005081	INSIG1	-1.25698
ENSCAFG00000015931	ENSCAFG00000015931	-1.25132
ENSCAFG00000017539	LDLR	-1.25003
ENSCAFG00000029682	ENSCAFG00000029682	-1.1486
ENSCAFG00000012567	SH3BGRL3	-1.23527
ENSCAFG00000009113	MT1	-1.21886
ENSCAFG00000018059	ANKRD9	-1.21796
ENSCAFG00000004816	LLGL2	-1.21416
ENSCAFG00000018216	RBBP8	1.14637
ENSCAFG00000016413	GNAI1	1.08378
ENSCAFG00000004254	FAAH	-1.20881
ENSCAFG00000018001	NEIL1	-1.1743
ENSCAFG00000005606	PAK4	-1.03612
ENSCAFG00000008683	ENSCAFG00000008683	1.1714
ENSCAFG00000011835	IGSF9	-1.14105
ENSCAFG00000017779	NEO1	1.15326
ENSCAFG00000019394	ARRDC1	-1.15216
ENSCAFG00000015872	TSPAN14	-1.14549
ENSCAFG00000012691	KMT2A	1.12418
ENSCAFG00000008028	SLC9A9	1.13513
ENSCAFG00000008243	ENSCAFG00000008243	1.12929
ENSCAFG00000009695	MAPKBP1	1.12304
ENSCAFG00000004527	MARK4	-1.11079
ENSCAFG00000012523	CLDN4	-1.11028
ENSCAFG00000018008	GAREM	-1.09833
ENSCAFG00000017104	GDPD3	-1.09405
ENSCAFG00000011687	ANKRD13D	-1.09057
ENSCAFG00000019293	TLE2	1.08986
ENSCAFG00000013740	MAP2	-1.08673
ENSCAFG00000029798	NEAT1_1	-1.08161
ENSCAFG00000009190	ST3GAL6	1.08134
ENSCAFG00000010642	CSTB	-1.07334
ENSCAFG00000005178	HNMT	1.06919
ENSCAFG00000030662	ENSCAFG00000030662	-1.06368
ENSCAFG00000014579	PRDX6	-1.05954
ENSCAFG00000001445	GRINA	-1.05839
ENSCAFG00000014443	TSC22D4	-1.04928
ENSCAFG00000010734	ZMYND8	-1.03478
ENSCAFG00000000992	ATAD2	-1.01797
ENSCAFG00000000930	AFF4	1.00663

## Sheet: S4. DE genes COSCCvsHGIN
Table S4. Differentially expressed genes in COSCC compared to HGIN.
gene_id	gene	log2(FC)
ENSCAFG00000007307	ENSCAFG00000007307	7.39961
ENSCAFG00000009569	SPP1	6.80741
ENSCAFG00000003646	SFRP4	6.23856
ENSCAFG00000000364	WIF1	5.92069
ENSCAFG00000025002	DPP4	5.6329
ENSCAFG00000010628	SORCS1	3.82377
ENSCAFG00000032615	ENSCAFG00000032615	-2.38612
ENSCAFG00000005689	NPTX1	3.17869
ENSCAFG00000013763	LTF	5.40059
ENSCAFG00000009905	MMP-9	5.35648
ENSCAFG00000007475	SORBS2	5.29915
ENSCAFG00000024191	LGALS7	-2.94337
ENSCAFG00000018864	GPC3	5.25854
ENSCAFG00000000667	FNDC1	5.1677
ENSCAFG00000012963	ENSCAFG00000012963	4.58034
ENSCAFG00000009914	PLA2G4F	-2.47347
ENSCAFG00000014213	POU2AF1	5.05053
ENSCAFG00000015054	MMP1	4.90448
ENSCAFG00000030286	ENSCAFG00000030286	-2.20631
ENSCAFG00000007673	SULF1	2.01226
ENSCAFG00000009271	CRTAC1	4.83292
ENSCAFG00000030258	ENSCAFG00000030258	4.82418
ENSCAFG00000015043	MMP13	4.81263
ENSCAFG00000010949	SLC37A2	4.76173
ENSCAFG00000013297	IGF2BP2	4.76131
ENSCAFG00000032454	COL8A2	4.75634
ENSCAFG00000031786	ENSCAFG00000031786	4.75288
ENSCAFG00000031806	ENSCAFG00000031806	4.71126
ENSCAFG00000005235	CALML5	-2.61648
ENSCAFG00000018230	IL13RA2	2.6161
ENSCAFG00000031733	ENSCAFG00000031733	4.62491
ENSCAFG00000017319	ACP5	4.59451
ENSCAFG00000008353	SFRP2	4.59355
ENSCAFG00000019985	COL11A1	4.58728
ENSCAFG00000002129	PDK4	4.58537
ENSCAFG00000005693	MZB1	4.58075
ENSCAFG00000005210	IL2RA	3.06768
ENSCAFG00000008869	TGM2	4.50845
ENSCAFG00000032078	ENSCAFG00000032078	4.45211
ENSCAFG00000031675	COL8A1	4.13378
ENSCAFG00000000765	AGPAT4	4.41849
ENSCAFG00000009135	SAA1	3.2087
ENSCAFG00000006401	CD36	4.38928
ENSCAFG00000017160	IGDCC4	4.36714
ENSCAFG00000001649	GCNT1	4.35397
ENSCAFG00000012880	ICOS	2.67963
ENSCAFG00000029797	SIX1	4.30235
ENSCAFG00000013805	ENSCAFG00000013805	4.29505
ENSCAFG00000029553	ENSCAFG00000029553	2.90915
ENSCAFG00000010274	CHI3L1	4.04702
ENSCAFG00000030240	DUSP4	4.25575
ENSCAFG00000031753	ENSCAFG00000031753	4.23377
ENSCAFG00000020241	ENSCAFG00000020241	-4.16151
ENSCAFG00000031965	FGF1	4.21568
ENSCAFG00000004464	SDK2	4.20907
ENSCAFG00000028919	ENSCAFG00000028919	-4.2056
ENSCAFG00000017482	ITGA11	4.18231
ENSCAFG00000017423	ENSCAFG00000017423	4.136
ENSCAFG00000028814	ENSCAFG00000028814	4.12928
ENSCAFG00000009300	TESC	4.11812
ENSCAFG00000014083	ADAMTS14	4.11746
ENSCAFG00000032590	IL21R	4.08885
ENSCAFG00000004443	FOSB	-4.04303
ENSCAFG00000011346	ITGA10	4.00796
ENSCAFG00000007047	MAL	4.00422
ENSCAFG00000009195	FOXF2	3.98602
ENSCAFG00000017891	DEGS2	2.54355
ENSCAFG00000018852	TNFRSF17	3.94666
ENSCAFG00000024733	CALML3	-2.08961
ENSCAFG00000002134	IL18RAP	3.92153
ENSCAFG00000006492	B4GALNT4	3.91583
ENSCAFG00000018405	FST	3.90504
ENSCAFG00000005019	GATA3	3.89597
ENSCAFG00000016245	ENSCAFG00000016245	3.30617
ENSCAFG00000015973	SLC16A11	3.86082
ENSCAFG00000012598	SLAMF7	3.85605
ENSCAFG00000002118	PON3	-3.82438
ENSCAFG00000015233	PROM1	3.80408
ENSCAFG00000013969	SYTL5	3.80226
ENSCAFG00000031346	RHOU	3.79976
ENSCAFG00000024758	ADAMTS5	3.04685
ENSCAFG00000012093	CTSK	3.78434
ENSCAFG00000002342	ETV1	3.66401
ENSCAFG00000018379	GZMK	2.37543
ENSCAFG00000011021	B3GNT7	3.76709
ENSCAFG00000011839	CYP24A1	2.53458
ENSCAFG00000025083	FADS1	3.74581
ENSCAFG00000005257	VIPR1	-1.82687
ENSCAFG00000010107	BMPR1B	-2.87509
ENSCAFG00000015919	WNT5B	3.73151
ENSCAFG00000008756	ACTC	3.71768
ENSCAFG00000016284	CARD11	3.69049
ENSCAFG00000002104	SGCE	3.68517
ENSCAFG00000030931	LIF	3.68378
ENSCAFG00000025345	RELN	3.4777
ENSCAFG00000002883	KLK13	-2.07509
ENSCAFG00000013162	TAGLN	3.66526
ENSCAFG00000017123	RASL12	2.6318
ENSCAFG00000015999	KRT23	-2.21883
ENSCAFG00000009156	IRF4	3.62647
ENSCAFG00000014484	PEA3	3.4996
ENSCAFG00000007026	CXCL12	3.58315
ENSCAFG00000000206	CDO1	-3.22788
ENSCAFG00000018591	ARHGAP28	2.66359
ENSCAFG00000015878	UCHL1	3.56394
ENSCAFG00000004980	CD79A	3.55581
ENSCAFG00000016695	SPON2	3.55252
ENSCAFG00000010169	FIBIN	3.54429
ENSCAFG00000013925	SEMA6D	2.24336
ENSCAFG00000031158	EPDR1	3.51826
ENSCAFG00000014043	ENSCAFG00000014043	3.51459
ENSCAFG00000005187	EDNRB	3.49618
ENSCAFG00000008354	SCARA5	3.48203
ENSCAFG00000003550	INHBA	3.47942
ENSCAFG00000010617	ALDH1A3	3.45336
ENSCAFG00000015157	TNIK	3.14519
ENSCAFG00000028453	ENSCAFG00000028453	3.44578
ENSCAFG00000020401	LHX8	3.43927
ENSCAFG00000001460	PTPRD	3.42807
ENSCAFG00000025493	C17orf58	3.41527
ENSCAFG00000001998	CDK6	3.41441
ENSCAFG00000019269	MXRA8	3.41402
ENSCAFG00000002086	TPM2	3.41343
ENSCAFG00000008324	CP	3.3959
ENSCAFG00000016019	FADS2	3.39022
ENSCAFG00000000337	PPM1H	3.38342
ENSCAFG00000030990	C15orf59	2.26906
ENSCAFG00000009649	PLEKHA6	2.07703
ENSCAFG00000013167	AKAP6	3.36142
ENSCAFG00000000239	PDE7B	3.34959
ENSCAFG00000002947	PRSS35	3.33464
ENSCAFG00000014777	RCOR2	3.33003
ENSCAFG00000003334	ABCA13	3.32434
ENSCAFG00000031233	IL1F10	-2.44927
ENSCAFG00000001997	CWH43	-3.31849
ENSCAFG00000030966	CCR6	2.66012
ENSCAFG00000015092	KCNN1	3.31049
ENSCAFG00000018331	COLEC12	3.30552
ENSCAFG00000024944	ENSCAFG00000024944	2.4602
ENSCAFG00000028917	SNX10	3.29355
ENSCAFG00000015063	MMP3	3.29111
ENSCAFG00000018761	PIEZO2	3.29087
ENSCAFG00000012003	LAT2	3.28684
ENSCAFG00000011524	PTPRU	3.26931
ENSCAFG00000031869	ENSCAFG00000031869	3.27288
ENSCAFG00000001988	DMRT2	-2.32003
ENSCAFG00000019989	PLCG2	2.56886
ENSCAFG00000008123	TENM3	3.24768
ENSCAFG00000003758	PCDH18	2.9743
ENSCAFG00000013250	RGS5	3.24328
ENSCAFG00000013160	NPL	3.2303
ENSCAFG00000012619	MGST1	3.22995
ENSCAFG00000023615	MMP-12	3.2224
ENSCAFG00000018583	PDE4B	3.2129
ENSCAFG00000017484	CYFIP2	3.10211
ENSCAFG00000017040	FOS	-3.20539
ENSCAFG00000024967	ASIP	3.20288
ENSCAFG00000029121	FAM78A	3.19386
ENSCAFG00000014134	FZD2	3.19086
ENSCAFG00000009056	ADAM28	3.18962
ENSCAFG00000003260	PLEK	3.18959
ENSCAFG00000009199	ENDOU	-1.76165
ENSCAFG00000002026	CYP39A1	3.18121
ENSCAFG00000012339	ATF3	-3.17772
ENSCAFG00000000429	CCDC170	-2.9006
ENSCAFG00000013368	APOD	3.17532
ENSCAFG00000002021	ENPP5	3.16981
ENSCAFG00000016405	TMEM132A	3.1452
ENSCAFG00000004033	PDZK1IP1	-1.12615
ENSCAFG00000009385	CHST1	3.13437
ENSCAFG00000017786	FHOD3	3.1324
ENSCAFG00000030105	IL33	1.85207
ENSCAFG00000011135	NPPC	3.11066
ENSCAFG00000014332	EXPH5	-2.57645
ENSCAFG00000011802	ICAM2	3.10031
ENSCAFG00000019189	BGN	3.09888
ENSCAFG00000030587	RGCC	3.09559
ENSCAFG00000028536	TBX20	3.0897
ENSCAFG00000001002	SMPDL3A	3.08321
ENSCAFG00000024908	PLA2G4E	-2.56397
ENSCAFG00000015360	GLDN	3.08032
ENSCAFG00000001221	PACSIN1	3.07995
ENSCAFG00000017144	VASH1	3.01109
ENSCAFG00000000656	CTHRC1	3.06961
ENSCAFG00000010821	TMTC1	3.06158
ENSCAFG00000005437	SLCO2B1	2.55843
ENSCAFG00000023249	CILP2	3.04824
ENSCAFG00000032377	EVA1A	3.04424
ENSCAFG00000009273	STAB1	3.04397
ENSCAFG00000008218	GPR98	-1.48712
ENSCAFG00000010090	IGF2	2.48037
ENSCAFG00000018539	IL12RB2	-1.84362
ENSCAFG00000012906	THEM5	-1.97943
ENSCAFG00000003977	PIK3CG	3.03198
ENSCAFG00000011555	MFGE8	3.03057
ENSCAFG00000023317	DUSP2	3.02753
ENSCAFG00000000812	DLA-DQA	2.1445
ENSCAFG00000000334	ADAMTS2	3.02046
ENSCAFG00000018709	FOXN1	-2.08587
ENSCAFG00000013420	ETV5	2.6138
ENSCAFG00000013968	CD163	3.0105
ENSCAFG00000011457	NTRK3	2.44797
ENSCAFG00000002660	ENSCAFG00000002660	2.91628
ENSCAFG00000006054	SLC16A3	2.99971
ENSCAFG00000016850	GDPD2	-2.99766
ENSCAFG00000006042	SLC23A2	2.86102
ENSCAFG00000031013	SAMSN1	2.99165
ENSCAFG00000018171	CCL5	2.51352
ENSCAFG00000004556	GPRC5C	2.98538
ENSCAFG00000005595	FARP1	2.98159
ENSCAFG00000017527	SRPX2	2.98144
ENSCAFG00000025436	C3AR1	2.65493
ENSCAFG00000031886	PCDHGB1	2.9721
ENSCAFG00000006607	DPYSL3	2.57932
ENSCAFG00000012903	RUNX3	2.92626
ENSCAFG00000030120	CSPG4	1.85357
ENSCAFG00000011769	ANK2	2.23144
ENSCAFG00000002882	ODAM	-2.72768
ENSCAFG00000009482	CPQ	2.94288
ENSCAFG00000018857	GPC4	1.77713
ENSCAFG00000004450	KRBA1	2.61651
ENSCAFG00000019919	IRF8	2.60226
ENSCAFG00000013015	ENSCAFG00000013015	2.66172
ENSCAFG00000010530	CCDC80	2.92614
ENSCAFG00000011474	FAIM3	2.92377
ENSCAFG00000030691	ARHGAP8	2.9226
ENSCAFG00000029897	ENSCAFG00000029897	2.91826
ENSCAFG00000018073	PSTPIP1	2.91813
ENSCAFG00000009104	STC1	2.91069
ENSCAFG00000011395	NCF1	2.90373
ENSCAFG00000001084	CXCL14	2.90087
ENSCAFG00000007126	HPN	2.57605
ENSCAFG00000010588	MARCKSL1	2.89432
ENSCAFG00000017401	POF1B	-2.00174
ENSCAFG00000017916	SEMA7A	2.88982
ENSCAFG00000006665	CLIP3	2.88849
ENSCAFG00000018339	ADRB2	-2.88575
ENSCAFG00000032342	PDGFD	2.8846
ENSCAFG00000007154	ENSCAFG00000007154	2.87779
ENSCAFG00000020354	RLTPR	2.87766
ENSCAFG00000009317	TMEM45A	-1.81004
ENSCAFG00000002020	ENPP4	2.35544
ENSCAFG00000016769	NES	2.87387
ENSCAFG00000020319	PRKACB	2.8672
ENSCAFG00000006370	HGF	2.86576
ENSCAFG00000006424	GXYLT2	2.61626
ENSCAFG00000011117	FABP3	2.85975
ENSCAFG00000019848	COL5A1	2.85946
ENSCAFG00000014214	DNAJA4	2.69996
ENSCAFG00000007344	MYBL1	2.8544
ENSCAFG00000004682	FAM171A1	2.84084
ENSCAFG00000003620	RCN3	2.84006
ENSCAFG00000014639	C1QC	2.76265
ENSCAFG00000017262	MYH10	2.24272
ENSCAFG00000006100	DUSP6	2.8377
ENSCAFG00000031204	RGS10	2.83696
ENSCAFG00000001906	FZD1	1.80168
ENSCAFG00000015885	FKBP10	2.82967
ENSCAFG00000002797	KLF4	-2.70984
ENSCAFG00000011504	FCGR1A	2.82749
ENSCAFG00000003387	FOXP2	-2.19078
ENSCAFG00000016576	ENSCAFG00000016576	2.82127
ENSCAFG00000016540	ARHGEF9	2.81626
ENSCAFG00000014645	SLC11A1	2.81082
ENSCAFG00000010972	TCIRG1	2.80896
ENSCAFG00000031529	CLEC2D	2.80552
ENSCAFG00000015272	FGFBP1	-2.60711
ENSCAFG00000012807	MUC20	2.25937
ENSCAFG00000007027	FFAR2	2.79868
ENSCAFG00000004730	PLAUR	2.79853
ENSCAFG00000011603	ADRBK2	2.79706
ENSCAFG00000002794	TMPRSS11D	-2.40783
ENSCAFG00000018466	ADAP2	2.75788
ENSCAFG00000008302	MEF2C	2.78408
ENSCAFG00000005527	P4HA3	2.78406
ENSCAFG00000029130	KAZALD1	2.78039
ENSCAFG00000010640	SLC2A10	2.77766
ENSCAFG00000002348	COL21A1	2.48909
ENSCAFG00000031918	TMEM26	2.77531
ENSCAFG00000011429	DYRK3	2.76818
ENSCAFG00000001929	SLC41A2	2.49552
ENSCAFG00000001689	ENSCAFG00000001689	2.76204
ENSCAFG00000030193	PAQR8	2.75955
ENSCAFG00000018027	GPRC5B	1.9972
ENSCAFG00000007649	MPEG1	2.15173
ENSCAFG00000010917	ARHGAP31	2.75479
ENSCAFG00000013693	DUOX2	-2.21622
ENSCAFG00000032344	C1QB	2.73194
ENSCAFG00000015105	BIRC3	2.75157
ENSCAFG00000004165	NDNF	2.74846
ENSCAFG00000013271	WIPF1	2.74675
ENSCAFG00000016191	AP1S3	2.74475
ENSCAFG00000017044	BATF	2.3771
ENSCAFG00000008438	EPHX2	-2.74347
ENSCAFG00000010292	DOCK10	2.55763
ENSCAFG00000002420	MEOX2	2.74041
ENSCAFG00000014117	MMP11	2.73992
ENSCAFG00000001487	LGALS1	2.73895
ENSCAFG00000010591	PTPN7	2.73701
ENSCAFG00000005768	FOLR2	2.73685
ENSCAFG00000011751	CD86	2.18887
ENSCAFG00000000804	FBLN1	2.72344
ENSCAFG00000003959	RAB19	2.7228
ENSCAFG00000017866	ISLR	2.71222
ENSCAFG00000014413	SPOCK2	1.51908
ENSCAFG00000007060	SDR16C5	-2.35895
ENSCAFG00000006579	MEDAG	2.70252
ENSCAFG00000010853	FBLN5	2.70189
ENSCAFG00000028647	BGLAP	2.70037
ENSCAFG00000006655	GPR133	2.69993
ENSCAFG00000016623	VSIG4	2.6623
ENSCAFG00000008467	EDIL3	2.688
ENSCAFG00000014670	NID2	2.57845
ENSCAFG00000003542	C1orf216	2.68614
ENSCAFG00000006621	WDR62	-1.6971
ENSCAFG00000005165	MGAT5B	2.68367
ENSCAFG00000003075	ENSCAFG00000003075	2.46998
ENSCAFG00000032611	C4orf48	2.67511
ENSCAFG00000018012	TRPV2	2.67355
ENSCAFG00000007575	DPY19L3	2.66863
ENSCAFG00000031290	C1QA	2.6454
ENSCAFG00000018063	ACSL4	2.66255
ENSCAFG00000004656	ITGA8	2.66064
ENSCAFG00000009994	CD40	2.28858
ENSCAFG00000010872	BAI2	2.65209
ENSCAFG00000030245	CA11	2.6487
ENSCAFG00000000693	ANGPT1	2.64797
ENSCAFG00000003979	SPRY1	2.02945
ENSCAFG00000005068	KCTD12	2.49142
ENSCAFG00000004496	ENSCAFG00000004496	2.41175
ENSCAFG00000031318	LEPREL2	2.26347
ENSCAFG00000014655	GNB3	2.50403
ENSCAFG00000024817	ENSCAFG00000024817	2.56893
ENSCAFG00000017555	GPR68	2.62917
ENSCAFG00000009721	ALCAM	2.04841
ENSCAFG00000012086	CTSS	2.35913
ENSCAFG00000000060	ITGA7	2.61611
ENSCAFG00000004870	PCDH17	2.61213
ENSCAFG00000004329	APBB1IP	2.60765
ENSCAFG00000005112	CYGB	2.59967
ENSCAFG00000003272	ELMO1	2.59934
ENSCAFG00000017027	SLIT3	2.59681
ENSCAFG00000020060	ENSCAFG00000020060	2.5936
ENSCAFG00000008871	ANTXR2	2.59218
ENSCAFG00000007878	SLC43A3	2.58691
ENSCAFG00000002919	EFEMP1	-2.58064
ENSCAFG00000014148	ADAMTS7	2.57578
ENSCAFG00000016966	TPM1	2.57405
ENSCAFG00000009809	ENSCAFG00000009809	2.57127
ENSCAFG00000017745	TBX2	2.56974
ENSCAFG00000020316	SLC7A6	2.56685
ENSCAFG00000006062	COL4A1	2.56494
ENSCAFG00000030848	NMB	-2.56233
ENSCAFG00000010161	LPL	2.55683
ENSCAFG00000020004	VCAM1	2.54837
ENSCAFG00000028947	ELN	2.54769
ENSCAFG00000031299	ENSCAFG00000031299	2.5475
ENSCAFG00000017835	HHIPL1	2.54302
ENSCAFG00000005918	ITGBL1	2.53743
ENSCAFG00000019116	MAMLD1	2.53248
ENSCAFG00000010934	RFTN2	2.53224
ENSCAFG00000006349	TESPA1	2.39222
ENSCAFG00000001911	ALDH1L2	2.37642
ENSCAFG00000007034	LYN	2.51946
ENSCAFG00000004355	LIMS2	2.31692
ENSCAFG00000000814	DLA-DQBC1	2.00317
ENSCAFG00000016402	SEL1L3	2.50586
ENSCAFG00000009519	WISP2	2.50262
ENSCAFG00000016896	TGFB1I1	2.50071
ENSCAFG00000029265	THY1	2.04488
ENSCAFG00000018703	SASH3	2.48294
ENSCAFG00000011698	TLR7	2.21352
ENSCAFG00000001711	HMOX1	2.47767
ENSCAFG00000030814	DOC2B	2.47645
ENSCAFG00000020425	CDH11	2.47187
ENSCAFG00000018419	SEPT6	2.46879
ENSCAFG00000016590	FBXO2	2.46723
ENSCAFG00000010665	SLC16A14	-2.46047
ENSCAFG00000008487	PDE3B	2.14076
ENSCAFG00000004491	LCP1	2.45134
ENSCAFG00000023050	SERPINB13	-2.45039
ENSCAFG00000031160	ENSCAFG00000031160	-1.96714
ENSCAFG00000020198	LRRC8C	2.44173
ENSCAFG00000028762	KLRG1	2.43702
ENSCAFG00000015229	MAP1S	2.43396
ENSCAFG00000011727	MILR1	2.3806
ENSCAFG00000015918	RAB3IL1	2.43138
ENSCAFG00000006955	RGS20	-1.84085
ENSCAFG00000002029	SLC25A27	2.42708
ENSCAFG00000017135	APOBR	2.42428
ENSCAFG00000007232	C20orf112	2.42368
ENSCAFG00000014687	TMEM59L	2.42338
ENSCAFG00000031382	PMEPA1	2.42115
ENSCAFG00000018635	ROR1	-2.4197
ENSCAFG00000001506	CYTH4	2.41699
ENSCAFG00000003252	AOAH	2.41193
ENSCAFG00000014322	PCOLCE	2.41186
ENSCAFG00000015033	SH2D5	2.08913
ENSCAFG00000005873	RFTN1	2.40932
ENSCAFG00000029882	MISP	2.3942
ENSCAFG00000010599	HYAL1	2.40837
ENSCAFG00000031014	FAM180A	2.40788
ENSCAFG00000032422	RARRES1	2.40719
ENSCAFG00000014609	FERMT3	2.4047
ENSCAFG00000007470	IL20RB	-1.70626
ENSCAFG00000031640	GNG2	2.40141
ENSCAFG00000008723	SPI1	2.39961
ENSCAFG00000012183	CTSZ	2.39911
ENSCAFG00000011002	TINAGL1	2.39886
ENSCAFG00000009498	ADA	2.39801
ENSCAFG00000015519	WAS	2.39372
ENSCAFG00000014490	IGFBP2	2.39268
ENSCAFG00000013195	EFEMP2	2.20679
ENSCAFG00000009168	ARSB	2.38556
ENSCAFG00000007273	FAT1	1.91002
ENSCAFG00000025057	LAMB1	1.38412
ENSCAFG00000000934	COL14A1	2.3758
ENSCAFG00000001498	MPDZ	1.66027
ENSCAFG00000013933	NOX2	2.36997
ENSCAFG00000032259	ENSCAFG00000032259	-2.33752
ENSCAFG00000008358	LOXL3	2.36524
ENSCAFG00000009181	RAPGEF3	-1.78098
ENSCAFG00000029442	CTGF	2.02279
ENSCAFG00000011265	PTPRC	1.77429
ENSCAFG00000000874	THBS2	2.35608
ENSCAFG00000006381	SEMA3C	2.35523
ENSCAFG00000012375	NFATC4	2.35377
ENSCAFG00000018011	FAM211A	2.35346
ENSCAFG00000018449	ISL1	-2.35091
ENSCAFG00000012675	SELENBP1	-2.34919
ENSCAFG00000028875	CD248	2.34849
ENSCAFG00000012532	CLDN3	2.34547
ENSCAFG00000014583	CPZ	2.34497
ENSCAFG00000005121	SFMBT2	2.34283
ENSCAFG00000004090	ADCY3	2.05008
ENSCAFG00000003995	FYN	2.08331
ENSCAFG00000019408	ARHGAP4	2.34054
ENSCAFG00000029131	HAPLN1	2.29701
ENSCAFG00000014616	COMP	2.33353
ENSCAFG00000002057	PDGFRA	2.3326
ENSCAFG00000004731	TENM4	1.20572
ENSCAFG00000008540	MYL9	2.32437
ENSCAFG00000015708	ACTC	2.32198
ENSCAFG00000011499	SNAI1	2.32068
ENSCAFG00000018727	RAB31	2.31942
ENSCAFG00000029740	MSRB3	2.31913
ENSCAFG00000004331	PIK3R3	2.3133
ENSCAFG00000001237	PTP4A3	2.31228
ENSCAFG00000031210	OAF	2.31036
ENSCAFG00000009421	MMP2	2.30805
ENSCAFG00000010082	CDK18	2.30609
ENSCAFG00000030403	LRAT	-1.66758
ENSCAFG00000011595	ARHGAP6	2.3035
ENSCAFG00000018590	VAV1	2.1995
ENSCAFG00000017664	SLC14A1	2.30058
ENSCAFG00000009036	PLCB2	2.2992
ENSCAFG00000015298	CD38	2.29797
ENSCAFG00000002477	CORO2A	-1.69834
ENSCAFG00000005334	GPR180	2.29334
ENSCAFG00000024792	ENSCAFG00000024792	2.29022
ENSCAFG00000003605	GJA4	2.28992
ENSCAFG00000014843	FERMT2	2.28701
ENSCAFG00000002601	BRSK1	2.28561
ENSCAFG00000006745	ENSCAFG00000006745	2.28512
ENSCAFG00000023455	HAVCR1	1.55552
ENSCAFG00000003432	CORTBP2	-2.28268
ENSCAFG00000004245	KIF3C	2.28189
ENSCAFG00000008704	THBS1	1.71443
ENSCAFG00000001900	FAM189A2	2.2802
ENSCAFG00000005970	FGFR1	1.81359
ENSCAFG00000010163	FAM3B	-2.27758
ENSCAFG00000011247	LAPTM5	2.27375
ENSCAFG00000006503	RBPMS	2.26851
ENSCAFG00000002214	TRAM2	2.26255
ENSCAFG00000009320	ARHGAP24	2.26232
ENSCAFG00000031841	ENSCAFG00000031841	2.25356
ENSCAFG00000003023	CHN2	2.25234
ENSCAFG00000006069	COL4A2	2.24901
ENSCAFG00000001113	TMEM71	2.24891
ENSCAFG00000002796	CCDC88A	2.24794
ENSCAFG00000018897	JUN	-2.24565
ENSCAFG00000006073	POSTN	2.19506
ENSCAFG00000013075	SH3KBP1	2.24366
ENSCAFG00000006576	WDFY4	1.88552
ENSCAFG00000009017	PPP1R16B	1.79425
ENSCAFG00000014940	SAMD4A	2.16556
ENSCAFG00000023972	ENSCAFG00000023972	1.51427
ENSCAFG00000007149	FBLN7	1.92286
ENSCAFG00000004043	LAMA4	2.10321
ENSCAFG00000015703	LRRN4CL	2.23373
ENSCAFG00000008744	RASGRF2	2.22916
ENSCAFG00000003612	GJB5	-1.26196
ENSCAFG00000005619	ARHGEF17	2.22518
ENSCAFG00000013985	LEPREL1	-2.22481
ENSCAFG00000015190	PLAU	2.22355
ENSCAFG00000013035	ENSCAFG00000013035	2.22327
ENSCAFG00000010394	PHLDB2	2.22189
ENSCAFG00000013410	RGL1	1.94267
ENSCAFG00000015259	DPT	2.12358
ENSCAFG00000006413	NCKAP1L	2.19937
ENSCAFG00000011317	SELPLG	2.2143
ENSCAFG00000001568	MOCS1	-2.21281
ENSCAFG00000005109	CXCR4	1.94759
ENSCAFG00000009680	GCNT2	2.20878
ENSCAFG00000014061	DIXDC1	1.80996
ENSCAFG00000011193	PDGFA	2.2071
ENSCAFG00000005041	AXL	1.76894
ENSCAFG00000011650	INPP5D	2.20557
ENSCAFG00000012865	MUC4	1.84382
ENSCAFG00000000140	TCF4	2.18249
ENSCAFG00000019714	SLC2A5	1.88008
ENSCAFG00000002753	GPNMB	-2.17719
ENSCAFG00000002145	ENSCAFG00000002145	-2.17704
ENSCAFG00000004500	SYTL2	2.17684
ENSCAFG00000014175	ITGA4	1.7243
ENSCAFG00000016422	TNFRSF1B	2.17358
ENSCAFG00000018322	LRRC8E	-1.20148
ENSCAFG00000002068	GPR110	2.16976
ENSCAFG00000010971	SATB2	2.16947
ENSCAFG00000012817	ABI2	2.1646
ENSCAFG00000015923	RHOH	2.16298
ENSCAFG00000002894	PALM2	2.16008
ENSCAFG00000013909	PAI-1	2.1503
ENSCAFG00000012226	COL6A3	2.14324
ENSCAFG00000018281	ARHGEF37	-1.37479
ENSCAFG00000015977	NEDD4	1.85321
ENSCAFG00000018164	CCL4	2.03937
ENSCAFG00000013778	PLA2G4A	1.95451
ENSCAFG00000005397	CMTM7	2.12881
ENSCAFG00000005465	DZIP1	2.12876
ENSCAFG00000018936	MAP7D3	2.12633
ENSCAFG00000016161	FAM114A1	1.9748
ENSCAFG00000003169	CALD1	1.93024
ENSCAFG00000017958	COL5A3	1.78467
ENSCAFG00000005055	RNF157	1.84119
ENSCAFG00000008325	TM4SF18	2.02165
ENSCAFG00000010626	DDIT4L	-1.62917
ENSCAFG00000008901	BPI	2.11565
ENSCAFG00000015866	VMO1	2.11431
ENSCAFG00000010469	CD200	2.11223
ENSCAFG00000000848	DLA-DMA	1.86572
ENSCAFG00000011953	PARP15	1.88766
ENSCAFG00000009216	TBX3	2.1025
ENSCAFG00000009406	ENSCAFG00000009406	2.1021
ENSCAFG00000009334	OLFML3	2.09055
ENSCAFG00000014853	ALP	2.09029
ENSCAFG00000013898	ANKK1	-1.29768
ENSCAFG00000011196	NID1	2.08207
ENSCAFG00000028467	TDRP	2.0797
ENSCAFG00000005497	ZEB2	1.96211
ENSCAFG00000011401	KIRREL	2.07002
ENSCAFG00000016138	FBLIM1	2.06969
ENSCAFG00000013923	SUSD2	-1.33004
ENSCAFG00000015349	FNDC3B	1.61636
ENSCAFG00000016825	SH3PXD2B	1.67768
ENSCAFG00000013369	PRDX4	2.05601
ENSCAFG00000009462	PRELP	2.05521
ENSCAFG00000009582	TXNDC5	2.05479
ENSCAFG00000016698	TBKBP1	1.87831
ENSCAFG00000003492	CPED1	2.05294
ENSCAFG00000011916	CLIP2	2.04525
ENSCAFG00000010948	PREX1	2.04397
ENSCAFG00000025524	ENSCAFG00000025524	1.70528
ENSCAFG00000014474	IGFBP5	2.03357
ENSCAFG00000008824	NR1H3	2.02903
ENSCAFG00000028558	FAM46B	-1.54061
ENSCAFG00000018932	FHL1	1.8495
ENSCAFG00000016883	ITGAX	2.01928
ENSCAFG00000015802	ENO3	2.01492
ENSCAFG00000003625	FCGRT	2.01326
ENSCAFG00000006491	ITGA5	2.01318
ENSCAFG00000007909	RHOBTB3	2.01226
ENSCAFG00000003644	STARD3NL	2.00899
ENSCAFG00000030180	IL18	2.00564
ENSCAFG00000006458	RASA3	2.00267
ENSCAFG00000014943	CYP27A1	2.00096
ENSCAFG00000031339	TMEM86A	2.0002
ENSCAFG00000019377	CAMKK1	-1.83513
ENSCAFG00000001675	CDKN2A	1.99569
ENSCAFG00000012073	LIMK1	1.99344
ENSCAFG00000006697	TYROBP	1.99222
ENSCAFG00000032120	C1QTNF6	1.98662
ENSCAFG00000010532	SPHKAP	-1.98574
ENSCAFG00000007838	SERPING1	1.9852
ENSCAFG00000005153	CD93	1.74274
ENSCAFG00000023928	CCL8	1.98079
ENSCAFG00000029929	ENSCAFG00000029929	-1.97688
ENSCAFG00000003824	MICAL1	1.97453
ENSCAFG00000003228	PXDN	1.97303
ENSCAFG00000032030	TMEM119	1.96905
ENSCAFG00000014273	RDX	1.9639
ENSCAFG00000011756	PLXNA2	1.96047
ENSCAFG00000011742	PLEKHO1	1.95979
ENSCAFG00000003776	NRP1	1.69829
ENSCAFG00000004613	PLXND1	1.95701
ENSCAFG00000001792	LIMCH1	1.95586
ENSCAFG00000030770	ENSCAFG00000030770	1.95105
ENSCAFG00000001597	MDFI	-1.95013
ENSCAFG00000012298	FES	1.94986
ENSCAFG00000012119	MYLK	1.74407
ENSCAFG00000008305	C21orf91	-1.9467
ENSCAFG00000006701	FLT1	1.94368
ENSCAFG00000011559	HCLS1	1.83989
ENSCAFG00000016700	RORA	-1.93685
ENSCAFG00000000840	SLC22A4	-1.93407
ENSCAFG00000006496	MITF	1.9339
ENSCAFG00000012994	GRHL3	-1.56342
ENSCAFG00000001974	KANK1	-1.42372
ENSCAFG00000013132	FOSL1	-1.93123
ENSCAFG00000020116	ARHGAP29	1.92973
ENSCAFG00000029478	ENSCAFG00000029478	-1.85158
ENSCAFG00000032127	CHST11	1.9282
ENSCAFG00000005225	PLB1	-1.51125
ENSCAFG00000003745	EPHB6	-1.92679
ENSCAFG00000006294	STARD13	1.75055
ENSCAFG00000020225	NEK6	1.9247
ENSCAFG00000014333	S100P	1.92373
ENSCAFG00000018960	CORO6	1.91839
ENSCAFG00000010304	ETS1	1.61124
ENSCAFG00000009450	BTG2	-1.9159
ENSCAFG00000017611	UACA	1.9116
ENSCAFG00000000886	DSE	1.47221
ENSCAFG00000014067	PALD1	1.88982
ENSCAFG00000011625	NFATC2	1.6728
ENSCAFG00000001356	PDGFB	1.90556
ENSCAFG00000017107	PLEKHO2	1.90434
ENSCAFG00000011542	HAPLN3	1.90045
ENSCAFG00000032102	ENSCAFG00000032102	1.60303
ENSCAFG00000019470	TTC34	1.8949
ENSCAFG00000015372	CPEB2	-1.57985
ENSCAFG00000002426	SOSTDC1	-1.89224
ENSCAFG00000013860	PLOD3	1.88872
ENSCAFG00000001825	TMEM2	1.88093
ENSCAFG00000007316	GJB6	-1.85046
ENSCAFG00000030466	ENSCAFG00000030466	1.8773
ENSCAFG00000017366	KANK2	1.87594
ENSCAFG00000009033	DYSF	1.72883
ENSCAFG00000016928	ALOX15B	-1.87009
ENSCAFG00000017387	PIK3R5	1.86571
ENSCAFG00000019176	ZNF185	-1.70309
ENSCAFG00000028456	CD83	1.63148
ENSCAFG00000000903	COL11A2	1.86079
ENSCAFG00000012079	MCAM	1.86059
ENSCAFG00000012259	MAN2A2	1.50217
ENSCAFG00000002525	COL15A1	1.77924
ENSCAFG00000011458	LRMP	1.85753
ENSCAFG00000000869	PRR5	1.85698
ENSCAFG00000010285	ABCG1	1.85378
ENSCAFG00000011564	KCNK1	-1.57914
ENSCAFG00000028869	GPX8	1.85214
ENSCAFG00000015408	TECPR1	1.84361
ENSCAFG00000017714	SYNE3	1.83215
ENSCAFG00000016031	HSPA2	-1.83129
ENSCAFG00000000386	ARG1	-1.82449
ENSCAFG00000013653	ENSCAFG00000013653	1.35626
ENSCAFG00000000068	BCL2	1.32683
ENSCAFG00000016385	CD97	1.8229
ENSCAFG00000020249	CLCA2	-1.8163
ENSCAFG00000028707	ITM2C	1.7808
ENSCAFG00000024010	TLR1	1.75049
ENSCAFG00000025220	ACVRL1	1.34291
ENSCAFG00000001297	RHPN1	1.80015
ENSCAFG00000017329	FLRT2	1.79866
ENSCAFG00000000094	LMAN1	1.79506
ENSCAFG00000007156	DENND5A	1.79499
ENSCAFG00000002499	DYNC2LI1	1.79312
ENSCAFG00000007562	AMPD3	-1.79265
ENSCAFG00000013698	ST6GAL1	1.74978
ENSCAFG00000001290	AKR1B1	1.787
ENSCAFG00000019194	SLC43A2	1.78689
ENSCAFG00000008101	PLOD2	1.77919
ENSCAFG00000012301	ENSCAFG00000012301	1.77664
ENSCAFG00000005870	RASGRP3	1.77551
ENSCAFG00000005373	SLC24A3	-1.77482
ENSCAFG00000006188	GPR124	1.77257
ENSCAFG00000007384	CYP4V2	1.51273
ENSCAFG00000031706	ENSCAFG00000031706	-1.32417
ENSCAFG00000004034	EMP3	1.76943
ENSCAFG00000002083	ENSCAFG00000002083	-1.76883
ENSCAFG00000002808	TMPRSS11B	-1.65377
ENSCAFG00000002008	RUNX2	1.76715
ENSCAFG00000017405	RGL3	1.76667
ENSCAFG00000014195	IQCJ-SCHIP1	1.76065
ENSCAFG00000014773	HSPG2	1.58195
ENSCAFG00000008279	PTPRJ	1.75947
ENSCAFG00000016262	CGNL1	1.75773
ENSCAFG00000017357	ADAM19	1.75257
ENSCAFG00000032693	AIF1	1.75118
ENSCAFG00000019652	ARID3A	1.75076
ENSCAFG00000016208	TBC1D1	1.75041
ENSCAFG00000014014	AIFM2	1.75026
ENSCAFG00000007266	HECTD2	1.7489
ENSCAFG00000020172	MVB12B	1.74763
ENSCAFG00000006153	BTG1	-1.33427
ENSCAFG00000020416	CMTM3	1.7437
ENSCAFG00000020101	ST6GALNAC4	1.74177
ENSCAFG00000005386	SERPINH1	1.73481
ENSCAFG00000001519	CSF2RB	1.73218
ENSCAFG00000012984	H2AFJ	-1.17348
ENSCAFG00000030384	RAB32	1.73125
ENSCAFG00000002318	ARL4A	-1.73
ENSCAFG00000018807	IMPA2	-1.72817
ENSCAFG00000015854	MFAP2	1.72254
ENSCAFG00000017991	C15orf39	1.72133
ENSCAFG00000010709	ADAMTS17	1.72025
ENSCAFG00000001136	EPB41L2	1.71889
ENSCAFG00000019244	SMYD4	1.71378
ENSCAFG00000030619	DSTN	1.71071
ENSCAFG00000005283	CLIP4	-1.39429
ENSCAFG00000012155	LPGAT1	1.70188
ENSCAFG00000007455	RCN1	1.70087
ENSCAFG00000016856	STK10	1.69715
ENSCAFG00000013367	HIP1	1.69552
ENSCAFG00000010201	TMEM180	-1.54796
ENSCAFG00000004636	BCAM	1.46209
ENSCAFG00000014076	CTSH	1.69128
ENSCAFG00000005829	IL18BP	1.69109
ENSCAFG00000020027	ENSCAFG00000020027	-1.64839
ENSCAFG00000010030	TMCC2	1.68835
ENSCAFG00000017110	CORO1A	1.68392
ENSCAFG00000032412	FLI1	1.68164
ENSCAFG00000004295	RNASEH2B	1.67995
ENSCAFG00000010318	DYNLL1	-1.28922
ENSCAFG00000011022	ROBO4	1.6705
ENSCAFG00000018214	PDGFRB	1.66882
ENSCAFG00000004929	TMEM40	-1.43814
ENSCAFG00000010387	FAP	1.66679
ENSCAFG00000004093	MGLL	-1.66652
ENSCAFG00000000217	SGK	-1.6659
ENSCAFG00000031543	ENSCAFG00000031543	1.66175
ENSCAFG00000002327	FAM83B	-1.65785
ENSCAFG00000010142	SLC39A10	1.37262
ENSCAFG00000005852	ENSCAFG00000005852	1.65494
ENSCAFG00000004905	ENSCAFG00000004905	1.6515
ENSCAFG00000006181	ATL2	-1.51262
ENSCAFG00000019990	IER5L	1.64784
ENSCAFG00000015757	CNP	1.64601
ENSCAFG00000010499	CDON	-1.64512
ENSCAFG00000003894	MPP7	-1.64285
ENSCAFG00000003267	RGS3	1.64171
ENSCAFG00000012769	MAN1C1	1.63965
ENSCAFG00000030686	GLIPR2	1.63661
ENSCAFG00000030397	NACC2	1.63549
ENSCAFG00000005241	NET1	-1.63168
ENSCAFG00000015963	FADS3	1.6312
ENSCAFG00000005521	PLEKHG2	1.62884
ENSCAFG00000018816	RAI14	1.62568
ENSCAFG00000011252	LEF1	1.62568
ENSCAFG00000030080	CD302	1.62479
ENSCAFG00000017913	PMP22	1.62045
ENSCAFG00000014993	FGFR3	-1.51525
ENSCAFG00000012537	PHLDB1	1.61089
ENSCAFG00000020370	FHOD1	1.60894
ENSCAFG00000006691	SLC46A3	1.60782
ENSCAFG00000019680	TMEM8A	1.60612
ENSCAFG00000010793	SLC12A7	1.60335
ENSCAFG00000014453	AFAP1	1.60164
ENSCAFG00000032430	ENSCAFG00000032430	-1.60155
ENSCAFG00000015337	PLVAP	1.60043
ENSCAFG00000017801	MOCOS	-1.59965
ENSCAFG00000030792	CA13	-1.5994
ENSCAFG00000002994	NT5E	-1.59662
ENSCAFG00000005876	TACC1	1.38123
ENSCAFG00000017871	FAT2	-1.36836
ENSCAFG00000028636	IGFBP6	1.58414
ENSCAFG00000003980	MAP3K8	-1.58035
ENSCAFG00000001403	PODXL	1.3769
ENSCAFG00000002289	BICD2	-1.32931
ENSCAFG00000006214	ARAP3	1.56634
ENSCAFG00000023309	TWF2	1.56272
ENSCAFG00000009633	CBR3	-1.56117
ENSCAFG00000032273	FXYD6	1.54764
ENSCAFG00000020318	PLA2G15	1.54663
ENSCAFG00000009425	SLC39A14	1.23415
ENSCAFG00000007419	DNASE1L3	-1.51859
ENSCAFG00000016065	ENSCAFG00000016065	-1.53433
ENSCAFG00000006164	CYP1B1	1.41931
ENSCAFG00000015081	ARPC1B	1.53183
ENSCAFG00000010718	ICOSLG	1.53178
ENSCAFG00000000064	CD63	1.52771
ENSCAFG00000032414	PLEKHA2	1.28855
ENSCAFG00000010408	MLEC	1.52068
ENSCAFG00000020104	CNN3	1.51973
ENSCAFG00000013350	SIPA1	1.51955
ENSCAFG00000002046	GNG11	1.51679
ENSCAFG00000007045	ENSCAFG00000007045	-1.51294
ENSCAFG00000007698	ZNF827	1.2987
ENSCAFG00000002692	GTF2A1L	1.397
ENSCAFG00000010744	NAV1	1.50344
ENSCAFG00000014290	ANKH	1.49881
ENSCAFG00000030851	HLF	-1.49827
ENSCAFG00000005483	ARHGEF40	1.49622
ENSCAFG00000006740	OLFML1	1.49413
ENSCAFG00000004406	FBLN2	1.49203
ENSCAFG00000007361	EPB41L4A	-1.49103
ENSCAFG00000013234	LAMC1	1.29866
ENSCAFG00000011344	ADAP1	1.4906
ENSCAFG00000023272	FSTL3	1.48484
ENSCAFG00000018440	ENSCAFG00000018440	1.48449
ENSCAFG00000016689	CLTB	-1.38886
ENSCAFG00000014463	PTPN6	1.48172
ENSCAFG00000004213	ARHGEF4	-1.48038
ENSCAFG00000028975	ENSCAFG00000028975	-1.47952
ENSCAFG00000004784	CAMK1D	-1.47579
ENSCAFG00000004384	ENSCAFG00000004384	1.35143
ENSCAFG00000002978	LPAR1	1.47387
ENSCAFG00000018592	NF1	1.34865
ENSCAFG00000003233	MEIS1	-1.46487
ENSCAFG00000001840	B4GALT1	1.45987
ENSCAFG00000006713	APLP1	1.45906
ENSCAFG00000011348	AFAP1L2	1.45891
ENSCAFG00000005613	SLC4A7	1.4582
ENSCAFG00000010521	LGR6	1.45662
ENSCAFG00000015789	CEP170	1.40388
ENSCAFG00000031848	ENSCAFG00000031848	1.4518
ENSCAFG00000003174	DPY19L1	1.4478
ENSCAFG00000008753	DPYSL2	1.44242
ENSCAFG00000006409	SH3RF2	-1.43974
ENSCAFG00000014319	UNC5B	-1.43745
ENSCAFG00000001456	GCAT	-1.43536
ENSCAFG00000012912	DHX32	-1.18133
ENSCAFG00000002054	GPR116	1.43496
ENSCAFG00000018081	SPECC1	1.43189
ENSCAFG00000013500	LTBP3	1.42979
ENSCAFG00000010473	SH3PXD2A	1.42757
ENSCAFG00000013460	C1orf21	-1.42365
ENSCAFG00000020233	LMO4	-1.42173
ENSCAFG00000003793	SESN1	-1.41943
ENSCAFG00000008984	CTSC	1.28566
ENSCAFG00000004374	SOX9	1.41634
ENSCAFG00000010582	BOC	-1.41096
ENSCAFG00000002288	GCLC	-1.35099
ENSCAFG00000007325	PRRG4	-1.409
ENSCAFG00000006454	ELK3	1.40655
ENSCAFG00000004948	DLEC1	-1.40239
ENSCAFG00000016316	PKN1	1.40211
ENSCAFG00000010101	KIF13A	-1.32047
ENSCAFG00000012806	MPZL2	-1.40037
ENSCAFG00000007662	ACSL1	1.39851
ENSCAFG00000003698	TEAD2	1.39684
ENSCAFG00000009876	ENSCAFG00000009876	-1.39481
ENSCAFG00000005252	TMC6	1.38934
ENSCAFG00000016231	FUT8	1.38456
ENSCAFG00000031929	C3orf58	-1.37546
ENSCAFG00000032469	DDIT4	1.37526
ENSCAFG00000000525	GLIPR1	1.37354
ENSCAFG00000007586	MAST4	-1.36104
ENSCAFG00000008349	DOK1	1.35726
ENSCAFG00000016306	ARAP2	-1.35197
ENSCAFG00000017434	TMEM205	1.35182
ENSCAFG00000008795	FKBP11	1.34992
ENSCAFG00000018636	DENND1C	1.34435
ENSCAFG00000016828	COPZ2	1.34425
ENSCAFG00000013454	MOV10	1.33773
ENSCAFG00000007934	CTSB	1.33772
ENSCAFG00000003472	TSPAN12	1.09393
ENSCAFG00000014154	PRODH	-1.2506
ENSCAFG00000001534	TLE4	1.31214
ENSCAFG00000003136	CCM2	1.30627
ENSCAFG00000012525	MUC13	-1.30612
ENSCAFG00000002037	PLA2G7	1.3014
ENSCAFG00000018629	WSB1	1.29727
ENSCAFG00000018546	NNT	1.29609
ENSCAFG00000017716	EEF2K	-1.01254
ENSCAFG00000004718	SLC16A5	-1.294
ENSCAFG00000002526	LEPRE1	1.28927
ENSCAFG00000007086	LSR	1.28534
ENSCAFG00000017232	PTPLAD1	-1.28492
ENSCAFG00000020300	LPAR3	-1.27613
ENSCAFG00000012304	PPP2R5A	-1.27522
ENSCAFG00000003615	ZYX	1.25969
ENSCAFG00000012105	GALNT2	1.22471
ENSCAFG00000020332	LCAT	1.24842
ENSCAFG00000005924	YIF1B	1.24107
ENSCAFG00000032626	SRM	1.2378
ENSCAFG00000008875	TIPARP	-1.23347
ENSCAFG00000010313	ELMO2	1.21955
ENSCAFG00000016413	GNAI1	-1.21372
ENSCAFG00000012051	PDIA5	1.2137
ENSCAFG00000029098	POFUT2	1.2119
ENSCAFG00000005743	INPPL1	1.20902
ENSCAFG00000019060	ABR	1.19651
ENSCAFG00000007207	LATS2	1.1954
ENSCAFG00000031652	SDC2	1.19358
ENSCAFG00000011234	SDC3	1.1847
ENSCAFG00000031211	MANSC1	1.18276
ENSCAFG00000001420	TMEM184B	1.1817
ENSCAFG00000016354	STIM2	1.17983
ENSCAFG00000006917	MAP3K1	-1.17356
ENSCAFG00000007143	ASAH1	1.14685
ENSCAFG00000015309	SDF2L1	1.15916
ENSCAFG00000011432	MAPKAPK2	1.15285
ENSCAFG00000005238	PPP1CB	-1.14811
ENSCAFG00000017389	RAB13	1.14061
ENSCAFG00000017854	SLC39A6	-1.13392
ENSCAFG00000011992	WDR6	1.11554
ENSCAFG00000031424	RAP2A	1.07786
ENSCAFG00000012129	GRK5	1.07184

## Sheet: S5. Extended qPCR results
Figure S5. Bar graphs showing excellent alignement results of qPCR vs RNA-seq results of the 11 genes used for validation purposes. Five independent samples (cases 3, 9, 10, 15, and 17) that had not been sequenced were added to further demonstrate expression trends. For cases 14, 17 and 28, not all qPCR results were not determined (ND) due to sample depletion.

## Sheet: S6. Expanded ODAM IHC image
Figure S6. Extended image of the photomicrograph shown in in Figure 3A (top image), and correspoding negative control slide (bottom image), demonstrating ODAM expression in CAA tumor tissue.

## Sheet: S7. GSEA NES Hallmark
Table S7. GSEA normalized enrichment scores (NES) for each pairwise comparison using the MSigDB Hallmark gene sets collection. The size column indicates the number of genes represented in each gene set, and the FDR q-value represents the false discovery rate for each analysis. The enrichment plot on the right corresponds to CAA vs HGIN.
	CAAvsCOSCC			CAAvsHGIN			COSCCvsHGIN
NAME	SIZE	NES	FDR q-val	SIZE	NES	FDR q-val	SIZE	NES	FDR q-val
HALLMARK_INTERFERON_GAMMA_RESPONSE	159	2.91863	0	157	3.57095	0	155	2.2074	0.00366037
HALLMARK_INFLAMMATORY_RESPONSE	150	2.83532	0	146	4.91101	0	145	4.54416	0
HALLMARK_MYC_TARGETS_V1	149	2.75381	0	149	-4.14815	0	149	-4.12883	0
HALLMARK_ALLOGRAFT_REJECTION	141	2.43951	0.000752772	138	5.43576	0	136	5.26169	0
HALLMARK_PROTEIN_SECRETION	86	2.02228	0.0171532	85	1.67648	0.0424284	86	-1.31421	0.179143
HALLMARK_UV_RESPONSE_DN	124	1.74484	0.0697901	124	2.82871	8.33333e-05	122	2.10585	0.00452469
HALLMARK_TGF_BETA_SIGNALING	41	1.54107	0.155371	41	1.57225	0.0662873	40	1.38873	0.151986
HALLMARK_IL2_STAT5_SIGNALING	166	1.53823	0.137572	161	3.38551	0	161	4.11531	0
HALLMARK_DNA_REPAIR	112	1.3233	0.307712	111	-2.35086	0.00181216	112	-2.21618	0.00566809
HALLMARK_IL6_JAK_STAT3_SIGNALING	60	1.27205	0.336417	57	3.24033	0	57	2.87836	0
HALLMARK_INTERFERON_ALPHA_RESPONSE	76	1.15595	0.463606	74	1.94989	0.0109957	75	1.44349	0.126829
HALLMARK_NOTCH_SIGNALING	25	1.09065	0.523093	25	1.11497	0.335662	25	0.998398	0.528577
HALLMARK_HEME_METABOLISM	141	1.07757	0.505041	141	-2.04843	0.00704537	140	-2.14301	0.00745725
HALLMARK_UNFOLDED_PROTEIN_RESPONSE	93	1.01063	0.574212	93	-1.40088	0.145029	92	-1.42346	0.124251
HALLMARK_PI3K_AKT_MTOR_SIGNALING	80	0.942331	0.647202	80	-1.36588	0.157089	80	-1.49181	0.0977143
HALLMARK_PANCREAS_BETA_CELLS	15	0.921799	0.642616	15	0.879373	0.624657	15	0.904808	0.649957
HALLMARK_MITOTIC_SPINDLE	179	0.875403	0.67744	178	1.71565	0.0375574	177	1.78016	0.0324693
HALLMARK_SPERMATOGENESIS	65	0.768388	0.799961	66	-0.908513	0.586931	62	0.69027	0.856456
HALLMARK_HEDGEHOG_SIGNALING	27	0.739831	0.796247	25	2.18031	0.00282901	24	2.17248	0.00373179
HALLMARK_MYC_TARGETS_V2	49	-1.14585	0.277929	49	-2.19372	0.00312862	49	-2.05342	0.00923839
HALLMARK_ANDROGEN_RESPONSE	80	-1.17845	0.255294	81	1.33942	0.172961	80	1.28282	0.220982
HALLMARK_ADIPOGENESIS	152	-1.20387	0.241751	152	-1.90498	0.0141312	152	-1.0161	0.463036
HALLMARK_BILE_ACID_METABOLISM	71	-1.2634	0.200412	69	1.19494	0.269432	70	1.50519	0.10187
HALLMARK_PEROXISOME	74	-1.32136	0.16673	73	-0.859283	0.633324	74	0.699361	0.875623
HALLMARK_ANGIOGENESIS	28	-1.3406	0.16042	28	3.70153	0	28	4.1339	0
HALLMARK_APOPTOSIS	130	-1.35406	0.157648	128	2.43771	0.000468766	128	2.39333	0.00160363
HALLMARK_COMPLEMENT	143	-1.4514	0.10706	140	3.98154	0	141	3.93404	0
HALLMARK_WNT_BETA_CATENIN_SIGNALING	36	-1.45142	0.111715	34	0.45741	0.996222	36	0.836372	0.710001
HALLMARK_FATTY_ACID_METABOLISM	109	-1.45394	0.115875	107	-1.2448	0.220455	107	-1.66025	0.0469506
HALLMARK_REACTIVE_OXIGEN_SPECIES_PATHWAY	36	-1.50701	0.095931	36	-2.14412	0.00455334	36	-1.79685	0.0265698
HALLMARK_UV_RESPONSE_UP	120	-1.62676	0.0573416	119	-1.05479	0.402808	119	1.16699	0.324505
HALLMARK_KRAS_SIGNALING_DN	78	-1.70005	0.0427376	74	-2.05509	0.00710834	74	-1.99786	0.0106194
HALLMARK_MTORC1_SIGNALING	167	-1.70721	0.0436331	166	-1.99959	0.00909813	166	-0.866067	0.64752
HALLMARK_XENOBIOTIC_METABOLISM	130	-1.72039	0.043701	125	-1.26739	0.211896	129	1.55267	0.0869928
HALLMARK_APICAL_JUNCTION	141	-1.73864	0.0423168	137	2.92265	0	139	3.58331	0
HALLMARK_GLYCOLYSIS	157	-1.80074	0.0323814	157	-1.35531	0.155888	155	-0.75566	0.771236
HALLMARK_HYPOXIA	147	-1.90576	0.0198244	145	-2.11079	0.00545891	147	1.63589	0.0619407
HALLMARK_G2M_CHECKPOINT	167	-1.97002	0.0143341	163	-3.10398	0	166	-2.13679	0.00652509
HALLMARK_P53_PATHWAY	173	-2.04875	0.00915048	171	-2.25538	0.00234489	170	-1.77667	0.0279854
HALLMARK_TNFA_SIGNALING_VIA_NFKB	171	-2.06518	0.00854096	169	-2.39528	0.00138011	168	-2.09938	0.0072691
HALLMARK_APICAL_SURFACE	33	-2.18947	0.00526977	29	1.30476	0.187866	33	2.16683	0.00348301
HALLMARK_KRAS_SIGNALING_UP	154	-2.28677	0.00290883	147	5.05082	0	149	5.48881	0
HALLMARK_CHOLESTEROL_HOMEOSTASIS	62	-2.29683	0.00307868	62	-1.90596	0.014964	61	0.902363	0.630317
HALLMARK_COAGULATION	90	-2.32272	0.00278779	88	3.28268	0	90	3.58943	0
HALLMARK_OXIDATIVE_PHOSPHORYLATION	144	-2.41788	0.00225746	143	-3.46181	0	144	-2.37958	0.0052172
HALLMARK_ESTROGEN_RESPONSE_EARLY	158	-2.46285	0.00246096	151	-3.35083	0	155	-2.34628	0.00420512
HALLMARK_E2F_TARGETS	169	-2.61926	0.000553572	165	-3.3179	0	168	-2.28716	0.00630771
HALLMARK_ESTROGEN_RESPONSE_LATE	151	-2.74567	0	146	-2.74697	0.00014881	150	-2.2586	0.00602501
HALLMARK_MYOGENESIS	135	-3.01374	0	130	2.51627	0.000372041	133	3.28357	0
HALLMARK_EPITHELIAL_MESENCHYMAL_TRANSITION	175	-3.7762	0	172	8.05917	0	171	7.8751	0

## Sheet: S8. GSEA NES C2 CP
Table S8. GSEA normalized enrichment scores (NES) for each pairwise comparison using the MSigDB C2 Canonical Pathways gene sets collection. The size column indicates the number of genes represented in each gene set, and the FDR q-value represents the false discovery rate for each analysis.
	CAAvsCOSCC			CAAvsHGIN			COSCCvsHGIN
NAME	SIZE	NES	FDR q-val	SIZE	NES	FDR q-val	SIZE	NES	FDR q-val
BIOCARTA_CTLA4_PATHWAY	15	3.67558	0	15	3.14149	0	too small	0	nd
REACTOME_SIGNALING_BY_GPCR	237	3.49784	0	232	4.59302	0	228	3.2687	0
REACTOME_CLASS_A1_RHODOPSIN_LIKE_RECEPTORS	68	3.31298	0	65	4.68902	0	60	2.98565	0
REACTOME_GPCR_LIGAND_BINDING	107	3.30387	0	104	4.31765	0	101	3.07668	0
REACTOME_G_ALPHA_I_SIGNALLING_EVENTS	64	3.29865	0	65	3.59328	0	59	2.69932	0.000243545
REACTOME_GPCR_DOWNSTREAM_SIGNALING	177	3.29491	0	174	4.70803	0	167	3.25196	0
REACTOME_PEPTIDE_LIGAND_BINDING_RECEPTORS	40	3.16623	0	39	4.49006	0	36	2.85493	4.46375e-05
KEGG_T_CELL_RECEPTOR_SIGNALING_PATHWAY	86	2.77308	0.00148159	85	2.73384	0.000265707	78	1.65517	0.0841285
REACTOME_CHEMOKINE_RECEPTORS_BIND_CHEMOKINES	21	2.72726	0.00161437	20	3.69014	0	18	2.73712	8.52236e-05
PID_CD8_TCR_PATHWAY	49	2.69869	0.00197765	49	2.905	0.000124623	45	1.85912	0.0372721
REACTOME_PROCESSING_OF_CAPPED_INTRON_CONTAINING_PRE_MRNA	107	2.68399	0.00215925	107	-3.70111	0	107	-4.4241	0
PID_IL12_STAT4_PATHWAY	23	2.6677	0.00220271	23	2.407	0.00205571	22	2.1252	0.0106203
REACTOME_METABOLISM_OF_RNA	164	2.66189	0.00203327	163	-4.45833	0	163	-4.98192	0
REACTOME_MRNA_PROCESSING	120	2.59241	0.00289445	120	-3.8038	0	120	-4.32479	0
REACTOME_3_UTR_MEDIATED_TRANSLATIONAL_REGULATION	49	2.58466	0.00287411	49	-4.81378	0	49	-5.43997	0
REACTOME_CD28_DEPENDENT_PI3K_AKT_SIGNALING	18	2.55819	0.00359983	18	1.48406	0.152349	16	0.927412	0.653162
PID_CD8_TCR_DOWNSTREAM_PATHWAY	37	2.54157	0.00407424	37	2.28548	0.00387133	35	1.76874	0.0536676
REACTOME_FORMATION_OF_THE_TERNARY_COMPLEX_AND_SUBSEQUENTLY_THE_43S_COMPLEX	27	2.53594	0.00399387	27	-3.82893	0	27	-4.45752	0
REACTOME_COSTIMULATION_BY_THE_CD28_FAMILY	43	2.53106	0.00398932	43	2.15401	0.00860413	39	1.56302	0.120943
KEGG_CYTOKINE_CYTOKINE_RECEPTOR_INTERACTION	133	2.52063	0.00411796	126	6.08578	0	126	5.41807	0
PID_TCR_PATHWAY	57	2.49996	0.00448616	57	2.91491	0.000108	53	2.12284	0.010732
REACTOME_ACTIVATION_OF_THE_MRNA_UPON_BINDING_OF_THE_CAP_BINDING_COMPLEX_AND_EIFS_AND_SUBSEQUENT_BINDING_TO_43S	34	2.48783	0.00457876	34	-3.76661	0	34	-4.22226	0
KEGG_NEUROACTIVE_LIGAND_RECEPTOR_INTERACTION	60	2.4732	0.00495476	57	2.61786	0.000487387	53	-1.84854	0.0515603
REACTOME_INFLUENZA_LIFE_CYCLE	72	2.41423	0.00713078	72	-3.05682	2.3959e-05	72	-3.47248	0
KEGG_CALCIUM_SIGNALING_PATHWAY	86	2.32024	0.0153786	83	2.3374	0.00276744	81	1.65339	0.0844239
KEGG_VIRAL_MYOCARDITIS	40	2.30593	0.0159806	40	2.51859	0.000857615	37	1.84341	0.039734
KEGG_SPLICEOSOME	95	2.30455	0.0155328	95	-3.7319	0	95	-4.06747	0
KEGG_CELL_ADHESION_MOLECULES_CAMS	77	2.29377	0.0157639	73	5.02428	0	71	4.27785	0
BIOCARTA_CSK_PATHWAY	16	2.28703	0.0161769	16	2.40312	0.00205809	15	2.64382	0.000288109
BIOCARTA_DEATH_PATHWAY	28	2.27505	0.0167331	28	1.2543	0.308314	28	-1.25802	0.37452
BIOCARTA_ALK_PATHWAY	26	2.27321	0.0164057	26	1.91638	0.028834	25	0.968868	0.603907
REACTOME_GENERIC_TRANSCRIPTION_PATHWAY	166	2.26757	0.0163937	160	-1.40451	0.228158	165	-1.87428	0.0458487
REACTOME_TRANSLATION	80	2.24099	0.0183862	80	-3.53202	0	80	-4.10685	0
BIOCARTA_CCR5_PATHWAY	17	2.21647	0.0210961	17	1.5631	0.117421	17	1.145	0.427213
REACTOME_TRANSCRIPTION	112	2.20324	0.0228275	112	-3.26038	0	111	-3.74695	0
REACTOME_MRNA_SPLICING	81	2.17426	0.0274606	81	-3.36197	0	81	-3.82963	0
KEGG_INTESTINAL_IMMUNE_NETWORK_FOR_IGA_PRODUCTION	23	2.17147	0.0274231	22	2.94358	6.97627e-05	22	2.94823	2.55771e-05
REACTOME_TRANSPORT_OF_MATURE_TRANSCRIPT_TO_CYTOPLASM	46	2.16636	0.0277594	46	-2.73958	0.000124287	46	-3.07798	0
REACTOME_IMMUNE_SYSTEM	640	2.16078	0.0281148	633	2.06276	0.0141001	626	1.47276	0.165439
BIOCARTA_GPCR_PATHWAY	30	2.15309	0.0289088	30	1.57619	0.11301	29	0.706206	0.889457
PID_NFAT_TFPATHWAY	30	2.13826	0.0311143	28	1.66779	0.0792257	27	1.67765	0.0782038
REACTOME_PLC_BETA_MEDIATED_EVENTS	28	2.13714	0.0305274	28	1.51765	0.135927	28	1.45051	0.176842
REACTOME_CYTOKINE_SIGNALING_IN_IMMUNE_SYSTEM	190	2.12797	0.0320026	186	1.70188	0.0711895	186	-0.689996	0.917521
REACTOME_METABOLISM_OF_NON_CODING_RNA	37	2.12757	0.0313932	36	-1.92953	0.0342604	37	-2.617	0.000529642
PID_PDGFRB_PATHWAY	111	2.09518	0.0380058	111	1.42131	0.19104	110	0.690247	0.900485
REACTOME_METABOLISM_OF_MRNA	130	2.08827	0.038384	130	-4.71114	0	129	-4.4836	0
REACTOME_CIRCADIAN_CLOCK	43	2.08473	0.0382295	43	-0.827916	0.774369	43	-1.87974	0.0449503
PID_IL2_1PATHWAY	47	2.06986	0.0409712	46	1.3296	0.248437	47	0.619564	0.951011
REACTOME_PEPTIDE_CHAIN_ELONGATION	30	2.06981	0.0402152	30	-4.62357	0	30	-4.95425	0
PID_SHP2_PATHWAY	47	2.06055	0.041683	47	2.2839	0.00386612	47	1.08608	0.490617
BIOCARTA_MCALPAIN_PATHWAY	19	2.05096	0.0431461	19	2.28803	0.00378343	17	1.62312	0.0961999
BIOCARTA_TOB1_PATHWAY	15	2.05029	0.042569	15	1.9606	0.024264	too small	0	nd
PID_CD40_PATHWAY	26	2.0353	0.0456855	26	1.16937	0.384924	26	-0.881586	0.755681
REACTOME_CD28_CO_STIMULATION	26	2.03405	0.0449596	26	1.64087	0.0860106	24	1.03408	0.536843
PID_HIV_NEF_PATHWAY	32	2.03375	0.0441907	32	1.53959	0.126408	32	-1.09327	0.512792
REACTOME_TCR_SIGNALING	37	2.02607	0.0454166	37	1.99193	0.0208852	35	1.46992	0.16683
PID_S1P_S1P2_PATHWAY	17	2.01942	0.0462674	17	-0.628351	0.938704	18	-1.72971	0.0853295
KEGG_RNA_DEGRADATION	51	2.00765	0.0484954	51	-1.76032	0.0687837	49	-2.74166	0.000173049
PID_ALK1_PATHWAY	20	2.0065	0.0479412	19	1.93511	0.0267546	20	1.80584	0.0458247
BIOCARTA_HIVNEF_PATHWAY	52	2.00344	0.0480379	52	1.46479	0.162809	52	-0.887724	0.749076
KEGG_RIBOSOME	34	2.00112	0.0480813	34	-4.60711	0	34	-4.98011	0
REACTOME_ANTIVIRAL_MECHANISM_BY_IFN_STIMULATED_GENES	55	1.9963	0.0486779	55	-1.65461	0.0947019	54	-2.24252	0.00740137
REACTOME_CLEAVAGE_OF_GROWING_TRANSCRIPT_IN_THE_TERMINATION_REGION_	32	1.98792	0.0499813	32	-2.38131	0.00210009	32	-2.59326	0.000622067
REACTOME_DOWNSTREAM_TCR_SIGNALING	22	1.98638	0.0497068	22	1.4424	0.177159	21	0.815515	0.784816
REACTOME_G_ALPHA_S_SIGNALLING_EVENTS	40	1.97579	0.052419	39	2.11275	0.0107666	42	1.9827	0.0210706
KEGG_SYSTEMIC_LUPUS_ERYTHEMATOSUS	25	1.97415	0.0519789	25	2.92738	9.00107e-05	24	2.56035	0.000608203
REACTOME_GENERATION_OF_SECOND_MESSENGER_MOLECULES	16	1.97164	0.0518623	16	2.37018	0.0024106	15	2.03631	0.0170596
REACTOME_INTERFERON_SIGNALING	100	1.96055	0.0541747	98	1.53885	0.126292	98	-1.10715	0.505707
REACTOME_SIGNALING_BY_BMP	15	1.95919	0.0538081	16	1.49197	0.14834	15	-0.458378	0.998668
REACTOME_CA_DEPENDENT_EVENTS	20	1.95729	0.0536576	20	1.70641	0.0699997	19	1.44901	0.17629
KEGG_TGF_BETA_SIGNALING_PATHWAY	57	1.94362	0.0573407	56	2.3897	0.00217609	57	1.6045	0.102318
REACTOME_GASTRIN_CREB_SIGNALLING_PATHWAY_VIA_PKC_AND_MAPK	86	1.93187	0.0608785	86	1.90542	0.0299265	82	-1.31929	0.322015
REACTOME_ANTIGEN_PROCESSING_UBIQUITINATION_PROTEASOME_DEGRADATION	152	1.9291	0.0613271	152	-2.96337	3.87799e-05	152	-3.35018	0
KEGG_NEUROTROPHIN_SIGNALING_PATHWAY	101	1.92552	0.0617813	101	0.885398	0.67699	100	-0.870575	0.77351
REACTOME_BMAL1_CLOCK_NPAS2_ACTIVATES_CIRCADIAN_EXPRESSION	30	1.92285	0.0618083	30	-0.77753	0.829758	30	-2.11677	0.0132223
REACTOME_HIV_INFECTION	150	1.90938	0.0656227	150	-3.22092	0	149	-3.00989	0
REACTOME_OPIOID_SIGNALLING	49	1.90063	0.067873	50	1.75784	0.0565049	49	1.43941	0.17871
REACTOME_RIG_I_MDA5_MEDIATED_INDUCTION_OF_IFN_ALPHA_BETA_PATHWAYS	53	1.89291	0.0700377	53	-1.39837	0.232685	53	-1.53917	0.168919
PID_NETRIN_PATHWAY	24	1.8919	0.0695436	24	1.48731	0.150835	24	1.03507	0.538671
REACTOME_RNA_POL_II_TRANSCRIPTION	73	1.88748	0.0703106	73	-3.12311	0	73	-3.32147	0
REACTOME_SIGNALING_BY_FGFR1_FUSION_MUTANTS	16	1.8857	0.0701579	16	1.28616	0.282946	16	-1.18059	0.440809
PID_NFKAPPAB_CANONICAL_PATHWAY	19	1.8805	0.0715943	19	0.911584	0.6521	18	-0.898971	0.744605
BIOCARTA_TNFR1_PATHWAY	28	1.86105	0.0784792	28	-1.41263	0.223158	28	-1.82767	0.0556119
KEGG_VASCULAR_SMOOTH_MUSCLE_CONTRACTION	67	1.85832	0.078783	64	2.25717	0.00461131	65	1.89306	0.0328887
BIOCARTA_IL1R_PATHWAY	30	1.85043	0.0812411	30	-0.836949	0.769052	30	-1.43413	0.23784
PID_VEGFR1_PATHWAY	24	1.84784	0.0813443	24	2.16354	0.0083326	23	1.4174	0.193241
REACTOME_TRANSMISSION_ACROSS_CHEMICAL_SYNAPSES	88	1.84407	0.0820972	86	1.81356	0.0446546	84	1.58777	0.109609
REACTOME_HOST_INTERACTIONS_OF_HIV_FACTORS	95	1.83885	0.08363	95	-2.42674	0.00150749	94	-2.83295	3.20925e-05
REACTOME_SRP_DEPENDENT_COTRANSLATIONAL_PROTEIN_TARGETING_TO_MEMBRANE	51	1.83848	0.0828791	51	-2.91037	7.02479e-05	51	-3.42123	0
PID_P53_REGULATION_PATHWAY	51	1.83746	0.0823953	51	-1.25075	0.342928	49	-1.93265	0.0346347
REACTOME_ACTIVATION_OF_NF_KAPPAB_IN_B_CELLS	49	1.83619	0.0821074	49	-2.38757	0.00202783	49	-2.71244	0.000200706
REACTOME_DAG_AND_IP3_SIGNALING	22	1.83427	0.0821752	22	1.32307	0.252077	21	1.20094	0.365942
REACTOME_GABA_RECEPTOR_ACTIVATION	27	1.83033	0.0835803	28	1.84736	0.0394131	25	-1.47498	0.213427
REACTOME_DEVELOPMENTAL_BIOLOGY	252	1.80346	0.0956397	247	2.03637	0.0160511	247	1.97758	0.0215126
KEGG_CYTOSOLIC_DNA_SENSING_PATHWAY	35	1.8	0.0964274	35	0.977277	0.575328	35	-1.22195	0.404054
KEGG_RIG_I_LIKE_RECEPTOR_SIGNALING_PATHWAY	47	1.79916	0.0957373	46	1.53191	0.129655	47	-1.48842	0.204186
REACTOME_CLASS_I_MHC_MEDIATED_ANTIGEN_PROCESSING_PRESENTATION	178	1.79375	0.0976072	178	-2.1949	0.00761209	178	-2.72714	0.000210264
REACTOME_INNATE_IMMUNE_SYSTEM	167	1.79356	0.0967041	164	1.92994	0.027325	165	1.43827	0.178782
KEGG_HEMATOPOIETIC_CELL_LINEAGE	50	1.78928	0.0978501	50	4.20468	0	48	4.23747	0
REACTOME_NEUROTRANSMITTER_RECEPTOR_BINDING_AND_DOWNSTREAM_TRANSMISSION_IN_THE_POSTSYNAPTIC_CELL	70	1.78599	0.0984382	69	1.58807	0.107939	67	1.20394	0.363478
REACTOME_NEP_NS2_INTERACTS_WITH_THE_CELLULAR_EXPORT_MACHINERY	23	1.78534	0.0978002	23	-1.73808	0.0765314	23	-2.24916	0.00716029
PID_EPO_PATHWAY	31	1.7846	0.0973298	31	1.95012	0.0254813	30	0.95911	0.613041
REACTOME_INFLUENZA_VIRAL_RNA_TRANSCRIPTION_AND_REPLICATION	43	1.78065	0.0986133	43	-4.07427	0	43	-4.10015	0
REACTOME_IL1_SIGNALING	34	1.78028	0.0979256	34	-0.772252	0.835421	34	-1.11888	0.49632
REACTOME_REGULATION_OF_APOPTOSIS	43	1.77242	0.10114	43	-2.23157	0.00599998	43	-2.66695	0.000368565
BIOCARTA_TCR_PATHWAY	42	1.77083	0.101085	42	1.66829	0.0794383	42	1.37474	0.218988
KEGG_CHEMOKINE_SIGNALING_PATHWAY	124	1.75737	0.10726	124	3.45429	0	120	2.92757	2.43875e-05
PID_ENDOTHELIN_PATHWAY	45	1.75645	0.107016	45	1.89721	0.0308225	44	1.04489	0.535246
BIOCARTA_CASPASE_PATHWAY	20	1.75621	0.106187	20	1.38846	0.209951	20	1.34606	0.241247
REACTOME_SIGNALING_BY_FGFR_IN_DISEASE	87	1.75368	0.106586	86	0.896849	0.669965	84	-0.91262	0.726734
REACTOME_SIGNALING_BY_WNT	44	1.75194	0.106613	44	-2.916	7.17114e-05	44	-3.0704	0
KEGG_AMINOACYL_TRNA_BIOSYNTHESIS	37	1.74919	0.106896	37	-1.88379	0.0416008	37	-2.40929	0.00264289
REACTOME_NONSENSE_MEDIATED_DECAY_ENHANCED_BY_THE_EXON_JUNCTION_COMPLEX	49	1.7488	0.106125	49	-4.31127	0	49	-3.86603	0
REACTOME_P53_INDEPENDENT_G1_S_DNA_DAMAGE_CHECKPOINT	37	1.7421	0.108798	37	-2.56202	0.000520886	35	-2.81905	5.71823e-05
PID_GLYPICAN_1PATHWAY	21	1.74059	0.10866	21	2.62232	0.000494349	21	2.61531	0.000359055
BIOCARTA_CALCINEURIN_PATHWAY	17	1.73602	0.110233	17	1.47021	0.160511	17	0.585994	0.969249
REACTOME_REGULATION_OF_GLUCOKINASE_BY_GLUCOKINASE_REGULATORY_PROTEIN	22	1.73157	0.11193	22	-1.68439	0.0875628	22	-2.15922	0.0110953
BIOCARTA_VIP_PATHWAY	22	1.72365	0.115104	22	1.0815	0.475011	21	-1.05035	0.567337
REACTOME_SIGNALING_BY_FGFR1_MUTANTS	18	1.71946	0.116777	18	1.38917	0.210946	18	-0.729803	0.902703
REACTOME_PHOSPHOLIPASE_C_MEDIATED_CASCADE	28	1.71117	0.121066	27	1.46374	0.16279	27	1.51587	0.142433
REACTOME_TRNA_AMINOACYLATION	36	1.70388	0.124663	36	-1.72149	0.0785306	36	-2.15688	0.0110675
PID_CERAMIDE_PATHWAY	41	1.70301	0.124178	41	0.893599	0.672052	41	-1.23778	0.391889
PID_BMP_PATHWAY	32	1.698	0.126195	32	0.88788	0.674709	32	-0.663543	0.934516
REACTOME_TRANSPORT_OF_MATURE_MRNA_DERIVED_FROM_AN_INTRONLESS_TRANSCRIPT	29	1.69653	0.12627	29	-1.76521	0.0673924	29	-2.19748	0.00904131
BIOCARTA_PAR1_PATHWAY	30	1.6944	0.126736	29	1.94993	0.0253342	30	1.88062	0.033971
PID_IL12_2PATHWAY	43	1.68916	0.128684	41	2.39849	0.0020604	42	2.30224	0.00361223
KEGG_ANTIGEN_PROCESSING_AND_PRESENTATION	30	1.68054	0.13316	30	1.90343	0.0300586	29	1.25713	0.312192
REACTOME_AUTODEGRADATION_OF_THE_E3_UBIQUITIN_LIGASE_COP1	36	1.679	0.132959	36	-2.92242	5.45138e-05	35	-2.98217	0
BIOCARTA_EIF4_PATHWAY	20	1.67857	0.132204	20	0.875005	0.685793	20	-1.14364	0.478038
KEGG_PRIMARY_IMMUNODEFICIENCY	26	1.67386	0.134221	26	3.01584	2.44342e-05	24	2.69772	0.000238769
KEGG_MELANOGENESIS	71	1.67293	0.133802	70	1.65968	0.0806892	72	1.67642	0.0781517
BIOCARTA_IL7_PATHWAY	16	1.66935	0.135309	16	2.33191	0.00283341	15	1.69649	0.0718638
BIOCARTA_TNFR2_PATHWAY	17	1.6686	0.134829	17	0.82454	0.740501	17	-0.923116	0.712392
REACTOME_SIGNALING_BY_FGFR_MUTANTS	28	1.66659	0.135159	27	1.02792	0.524066	28	-1.31463	0.326388
REACTOME_TRANSPORT_OF_RIBONUCLEOPROTEINS_INTO_THE_HOST_NUCLEUS	24	1.66001	0.138583	24	-1.78462	0.0621175	24	-2.06347	0.0174355
REACTOME_G_ALPHA_Q_SIGNALLING_EVENTS	67	1.65959	0.137783	67	2.34343	0.00268698	63	-1.14645	0.477455
BIOCARTA_NTHI_PATHWAY	21	1.65854	0.137369	21	0.873298	0.686875	21	-0.837502	0.7994
REACTOME_SIGNALING_BY_ROBO_RECEPTOR	22	1.65781	0.136842	22	0.519042	0.985456	21	-1.40992	0.254245
REACTOME_MRNA_3_END_PROCESSING	27	1.65265	0.139324	27	-2.69571	0.000164571	27	-2.56378	0.000791101
BIOCARTA_MET_PATHWAY	34	1.65092	0.139429	33	1.41296	0.196167	34	0.908993	0.674733
REACTOME_SIGNALING_BY_CONSTITUTIVELY_ACTIVE_EGFR	16	1.64793	0.140483	16	-1.32471	0.283275	15	-2.1476	0.0112463
REACTOME_CTLA4_INHIBITORY_SIGNALING	19	1.6443	0.141856	19	1.18401	0.372252	18	0.864591	0.726703
KEGG_AXON_GUIDANCE	102	1.64334	0.141561	96	2.22318	0.00574959	96	1.83079	0.0416029
BIOCARTA_BAD_PATHWAY	21	1.64255	0.141231	21	2.30476	0.00334398	20	2.26612	0.00451077
BIOCARTA_IL12_PATHWAY	15	1.63126	0.14825	too small	0	nd	too small	0	nd
ST_T_CELL_SIGNAL_TRANSDUCTION	39	1.63112	0.147367	39	1.80167	0.0470028	34	1.09858	0.47665
REACTOME_HIV_LIFE_CYCLE	89	1.62901	0.147889	89	-2.86785	6.8843e-05	89	-2.32304	0.00453077
REACTOME_SIGNALING_BY_ILS	89	1.62632	0.148847	87	1.75961	0.0569233	87	1.14995	0.421861
REACTOME_IMMUNOREGULATORY_INTERACTIONS_BETWEEN_A_LYMPHOID_AND_A_NON_LYMPHOID_CELL	23	1.6198	0.152568	23	3.21179	0	22	2.43277	0.00142556
PID_TGFBR_PATHWAY	44	1.60992	0.158687	44	1.1641	0.387001	44	-0.823507	0.811891
PID_S1P_S1P3_PATHWAY	20	1.60588	0.160892	20	1.96099	0.0244239	21	1.40675	0.19824
PID_ATF2_PATHWAY	44	1.60122	0.163296	43	-1.0256	0.57192	44	-1.24183	0.389891
BIOCARTA_CXCR4_PATHWAY	21	1.59455	0.167692	21	1.00917	0.543011	21	-0.374665	0.999849
BIOCARTA_MYOSIN_PATHWAY	26	1.59078	0.169629	25	2.32547	0.00294714	26	1.73129	0.0623366
REACTOME_RORA_ACTIVATES_CIRCADIAN_EXPRESSION	21	1.5841	0.173745	21	-0.815147	0.785173	21	-1.35442	0.295729
REACTOME_LATE_PHASE_OF_HIV_LIFE_CYCLE	77	1.57813	0.177377	77	-3.00962	4.16174e-05	77	-2.78481	0.000105756
REACTOME_G_ALPHA_Z_SIGNALLING_EVENTS	31	1.57588	0.17805	32	1.78599	0.0507995	31	1.3682	0.224087
REACTOME_NEGATIVE_REGULATORS_OF_RIG_I_MDA5_SIGNALING	27	1.57188	0.180148	27	-1.50724	0.163553	27	-1.78653	0.0674674
REACTOME_NETRIN1_SIGNALING	26	1.57096	0.179872	25	1.23728	0.323729	25	-1.01423	0.616465
BIOCARTA_PYK2_PATHWAY	26	1.57087	0.178839	26	-0.863205	0.741652	26	-1.09294	0.51135
BIOCARTA_EGF_PATHWAY	26	1.56308	0.18448	26	-0.919088	0.690493	26	-1.16302	0.456531
REACTOME_CLASS_B_2_SECRETIN_FAMILY_RECEPTORS	38	1.55814	0.187629	37	1.59317	0.105853	39	1.55912	0.122722
BIOCARTA_FAS_PATHWAY	29	1.55187	0.192035	29	-1.08257	0.506613	29	-1.19806	0.430092
BIOCARTA_KERATINOCYTE_PATHWAY	39	1.5398	0.201292	39	-1.17747	0.416199	38	-1.48781	0.203426
KEGG_DORSO_VENTRAL_AXIS_FORMATION	17	1.5375	0.202289	16	0.638883	0.924573	17	-1.32468	0.320513
KEGG_JAK_STAT_SIGNALING_PATHWAY	92	1.53407	0.204397	87	3.01899	2.49895e-05	86	2.45693	0.00125733
REACTOME_MRNA_SPLICING_MINOR_PATHWAY	29	1.53073	0.206431	29	-1.8186	0.055039	29	-2.38836	0.00292084
REACTOME_VIF_MEDIATED_DEGRADATION_OF_APOBEC3G	34	1.52518	0.210559	34	-2.92677	3.70938e-05	34	-2.90804	3.54124e-05
BIOCARTA_CREB_PATHWAY	22	1.5246	0.209905	22	1.46543	0.163003	21	0.960989	0.611621
BIOCARTA_CERAMIDE_PATHWAY	21	1.52369	0.209601	21	-1.355	0.260952	21	-1.27919	0.354323
PID_FAK_PATHWAY	54	1.52194	0.209865	54	2.4912	0.00103423	53	1.99897	0.0201526
PID_ERBB1_RECEPTOR_PROXIMAL_PATHWAY	31	1.52149	0.209061	31	1.05997	0.493594	31	-0.758699	0.871879
PID_PDGFRA_PATHWAY	19	1.51663	0.212204	19	0.891332	0.672463	19	-0.518564	0.990923
REACTOME_CIRCADIAN_REPRESSION_OF_EXPRESSION_BY_REV_ERBA	19	1.51488	0.212743	19	-0.745823	0.859979	19	-1.49636	0.198684
REACTOME_TRAF6_MEDIATED_INDUCTION_OF_NFKB_AND_MAP_KINASES_UPON_TLR7_8_OR_9_ACTIVATION	63	1.51401	0.212327	63	-1.22835	0.361777	63	-0.839827	0.806779
KEGG_PENTOSE_PHOSPHATE_PATHWAY	18	1.50797	0.216617	19	-0.809689	0.788995	18	-1.18742	0.436257
REACTOME_L1CAM_INTERACTIONS	53	1.50613	0.217287	52	2.01174	0.0188687	52	1.66381	0.081456
SA_B_CELL_RECEPTOR_COMPLEXES	23	1.50434	0.217764	23	-0.914907	0.695317	22	-1.25979	0.373602
KEGG_APOPTOSIS	70	1.50316	0.21758	70	1.63489	0.0880543	68	0.84753	0.746904
PID_CXCR4_PATHWAY	85	1.50252	0.216957	85	3.95533	0	85	3.53859	0
REACTOME_ACTIVATED_TLR4_SIGNALLING	79	1.50248	0.2158	79	0.77844	0.793524	78	-0.625717	0.960631
REACTOME_REGULATION_OF_INSULIN_SECRETION	54	1.50056	0.216524	55	1.97121	0.023203	55	1.84182	0.0394817
PID_TCPTP_PATHWAY	38	1.4983	0.217658	37	2.66975	0.000394052	38	1.66951	0.0801147
REACTOME_REGULATION_OF_ORNITHINE_DECARBOXYLASE_ODC	36	1.49251	0.222398	36	-2.73636	0.000137796	36	-2.65757	0.000403522
KEGG_TYPE_II_DIABETES_MELLITUS	24	1.49054	0.222917	22	1.72696	0.0641409	23	0.985	0.582759
REACTOME_AXON_GUIDANCE	168	1.48763	0.224526	163	2.91385	0.000127019	164	2.72157	0.000144133
BIOCARTA_GH_PATHWAY	23	1.48758	0.223359	22	1.01847	0.534555	23	-0.695188	0.918023
REACTOME_APOPTOSIS	109	1.4849	0.224732	107	-2.01411	0.0221045	108	-1.86354	0.0482568
WNT_SIGNALING	69	1.47748	0.231113	67	1.67896	0.0760536	68	1.07187	0.507776
REACTOME_CYTOSOLIC_TRNA_AMINOACYLATION	21	1.47414	0.23323	21	-1.38367	0.245825	21	-1.60275	0.134926
PID_TELOMERASE_PATHWAY	51	1.47291	0.233256	50	1.05391	0.498565	50	-1.20546	0.420821
KEGG_PATHWAYS_IN_CANCER	247	1.47254	0.232364	245	2.63087	0.000501514	246	2.37769	0.00222619
REACTOME_DEADENYLATION_DEPENDENT_MRNA_DECAY	38	1.46853	0.235166	38	-2.32634	0.00310833	37	-2.42626	0.00237301
PID_ERBB1_DOWNSTREAM_PATHWAY	92	1.46819	0.23431	92	-0.988969	0.614939	90	-1.95629	0.0301271
PID_RET_PATHWAY	34	1.46618	0.235153	34	1.03979	0.511597	33	-0.908727	0.731571
REACTOME_YAP1_AND_WWTR1_TAZ_STIMULATED_GENE_EXPRESSION	18	1.46472	0.235444	18	0.951935	0.602879	18	-0.67004	0.92945
BIOCARTA_MITOCHONDRIA_PATHWAY	19	1.4644	0.234615	19	0.979271	0.57376	19	0.79822	0.803884
BIOCARTA_VEGF_PATHWAY	26	1.46368	0.234075	26	0.796668	0.771328	26	-0.745041	0.885068
REACTOME_INTERACTIONS_OF_VPR_WITH_HOST_CELLULAR_PROTEINS	29	1.46168	0.234971	29	-1.80983	0.056021	29	-1.74283	0.0833814
KEGG_PURINE_METABOLISM	109	1.46147	0.233973	105	-0.875702	0.732366	108	-0.887018	0.748089
KEGG_CHRONIC_MYELOID_LEUKEMIA	63	1.46043	0.233846	63	1.50642	0.140361	61	1.03474	0.537496
BIOCARTA_PPARA_PATHWAY	45	1.45907	0.234009	45	1.19689	0.361915	44	0.622018	0.951203
REACTOME_DOWNSTREAM_SIGNALING_EVENTS_OF_B_CELL_RECEPTOR_BCR	79	1.45693	0.234915	79	-2.07545	0.0151198	78	-2.57734	0.000748307
PID_WNT_SIGNALING_PATHWAY	23	1.44835	0.242403	21	2.04009	0.0158196	23	1.96904	0.0224239
NABA_ECM_AFFILIATED	79	1.44797	0.241622	74	3.85798	0	70	3.52432	0
REACTOME_PLATELET_HOMEOSTASIS	45	1.44762	0.240856	44	1.86355	0.0371063	46	2.16525	0.00842735
REACTOME_MAPK_TARGETS_NUCLEAR_EVENTS_MEDIATED_BY_MAP_KINASES	25	1.44344	0.244252	25	1.17451	0.379783	25	0.525391	0.983661
REACTOME_NEURONAL_SYSTEM	118	1.43597	0.250734	114	1.9415	0.0263686	113	2.01272	0.0189858
KEGG_TOLL_LIKE_RECEPTOR_SIGNALING_PATHWAY	71	1.43575	0.249753	69	1.54267	0.125224	70	1.48572	0.158657
BIOCARTA_NFKB_PATHWAY	22	1.4356	0.248756	22	-1.30423	0.29843	22	-1.44699	0.227913
REACTOME_DOWNREGULATION_OF_SMAD2_3_SMAD4_TRANSCRIPTIONAL_ACTIVITY	15	1.43514	0.248042	15	0.89616	0.66941	15	-0.8619	0.782138
BIOCARTA_NOS1_PATHWAY	15	1.43361	0.248484	15	1.66705	0.0791242	too small	0	nd
KEGG_RNA_POLYMERASE	22	1.43184	0.249196	22	-1.8624	0.045456	22	-2.30432	0.00521397
SIG_PIP3_SIGNALING_IN_B_LYMPHOCYTES	31	1.43011	0.24991	31	2.64425	0.000498716	31	2.02332	0.0181131
REACTOME_ION_CHANNEL_TRANSPORT	25	1.42734	0.251809	26	1.05935	0.493175	24	-1.54959	0.161845
BIOCARTA_IL2_PATHWAY	19	1.42282	0.255872	19	1.15462	0.396219	19	0.937	0.641028
REACTOME_DNA_REPAIR	78	1.42059	0.256874	75	-2.01863	0.0217239	77	-1.73917	0.0840568
KEGG_PROTEASOME	31	1.41211	0.264856	31	-2.78077	7.85845e-05	31	-2.74298	0.000177486
PID_VEGFR1_2_PATHWAY	60	1.41037	0.26555	60	2.09689	0.0116489	58	1.75697	0.0561609
KEGG_BASAL_CELL_CARCINOMA	38	1.41014	0.264617	37	1.04356	0.507284	39	1.88434	0.0337194
REACTOME_GLUCOSE_TRANSPORT	28	1.40776	0.266114	27	-1.7114	0.0806302	28	-2.06839	0.0171018
BIOCARTA_TOLL_PATHWAY	34	1.4068	0.265809	34	-1.60866	0.113303	33	-1.12976	0.486343
BIOCARTA_TGFB_PATHWAY	17	1.4036	0.268345	17	1.00929	0.544271	17	0.64526	0.934221
BIOCARTA_RELA_PATHWAY	15	1.40278	0.267972	15	-1.45782	0.192991	15	-1.47088	0.215954
KEGG_HYPERTROPHIC_CARDIOMYOPATHY_HCM	50	1.39902	0.270788	49	2.51208	0.000874431	48	2.45009	0.00130663
ST_TUMOR_NECROSIS_FACTOR_PATHWAY	28	1.39866	0.269984	28	0.908705	0.655298	28	-1.00711	0.622831
REACTOME_ER_PHAGOSOME_PATHWAY	40	1.39408	0.273737	40	-2.16557	0.00908143	40	-2.40475	0.00266709
PID_AP1_PATHWAY	51	1.38298	0.285799	49	1.19259	0.366204	50	-1.09212	0.5089
KEGG_COLORECTAL_CANCER	53	1.37777	0.290459	53	1.51694	0.135811	53	1.0181	0.550974
REACTOME_REGULATION_OF_MRNA_STABILITY_BY_PROTEINS_THAT_BIND_AU_RICH_ELEMENTS	61	1.37279	0.295015	61	-2.80235	8.155e-05	60	-2.83346	3.31278e-05
REACTOME_SIGNALING_BY_FGFR	75	1.36826	0.299256	74	0.694978	0.880298	72	-0.500705	0.993558
REACTOME_RNA_POL_III_TRANSCRIPTION_INITIATION_FROM_TYPE_2_PROMOTER	20	1.36674	0.299888	20	-1.65673	0.0943308	19	-2.0249	0.0211125
SIG_CD40PATHWAYMAP	29	1.36595	0.299552	29	0.800513	0.767127	29	1.09102	0.486293
BIOCARTA_GLEEVEC_PATHWAY	22	1.36533	0.298995	22	-0.925331	0.688777	22	-1.14388	0.479649
KEGG_B_CELL_RECEPTOR_SIGNALING_PATHWAY	62	1.36347	0.299913	62	2.40667	0.00203152	61	2.21438	0.00644367
REACTOME_MEIOSIS	39	1.36188	0.300328	38	1.84427	0.0392952	36	1.49706	0.151699
REACTOME_MYOGENESIS	16	1.35757	0.304649	16	1.38874	0.210532	16	0.904521	0.678682
BIOCARTA_PDGF_PATHWAY	28	1.35374	0.308025	28	0.825192	0.741206	28	-0.57824	0.977348
REACTOME_NFKB_AND_MAP_KINASES_ACTIVATION_MEDIATED_BY_TLR4_SIGNALING_REPERTOIRE	61	1.35226	0.30858	61	-1.07238	0.518964	61	-0.92323	0.714444
REACTOME_SIGNALING_BY_ERBB2	81	1.35178	0.307832	81	-0.828413	0.775957	79	-0.859295	0.782051
KEGG_PYRIMIDINE_METABOLISM	73	1.34798	0.311288	70	-1.83929	0.0499098	73	-1.45997	0.22051
REACTOME_MYD88_MAL_CASCADE_INITIATED_ON_PLASMA_MEMBRANE	70	1.34796	0.310035	70	-0.750131	0.856515	69	-0.747681	0.883485
KEGG_NATURAL_KILLER_CELL_MEDIATED_CYTOTOXICITY	63	1.34795	0.308765	62	2.97548	2.3903e-05	60	2.69083	0.000229759
PID_TRAIL_PATHWAY	21	1.34723	0.308392	21	1.43527	0.181097	21	-1.39623	0.26385
REACTOME_RNA_POL_I_RNA_POL_III_AND_MITOCHONDRIAL_TRANSCRIPTION	50	1.34661	0.307937	50	-1.88674	0.0414675	49	-2.16083	0.0111501
PID_WNT_CANONICAL_PATHWAY	18	1.34467	0.308979	17	0.955881	0.597817	18	0.756107	0.84454
PID_LYMPH_ANGIOGENESIS_PATHWAY	22	1.34305	0.309462	22	1.94002	0.0264587	22	1.6295	0.0935555
REACTOME_TGF_BETA_RECEPTOR_SIGNALING_ACTIVATES_SMADS	21	1.34061	0.311351	21	-0.810712	0.789769	21	-1.19778	0.428537
REACTOME_ADAPTIVE_IMMUNE_SYSTEM	384	1.33833	0.312958	383	1.21554	0.342155	375	1.32067	0.25862
KEGG_UBIQUITIN_MEDIATED_PROTEOLYSIS	113	1.33415	0.316943	112	-1.73467	0.0758535	111	-1.77633	0.0708432
PID_TNF_PATHWAY	42	1.32586	0.325911	42	-0.851044	0.750044	42	-0.832486	0.80343
KEGG_LONG_TERM_DEPRESSION	36	1.32332	0.328033	35	1.27207	0.293744	37	1.31366	0.263688
PID_TCR_CALCIUM_PATHWAY	19	1.32237	0.328054	18	-1.30826	0.298566	19	1.2609	0.309095
REACTOME_TRIF_MEDIATED_TLR3_SIGNALING	64	1.32187	0.327348	64	-1.26433	0.328877	64	-0.802058	0.836154
REACTOME_SCF_BETA_TRCP_MEDIATED_DEGRADATION_OF_EMI1	37	1.31777	0.330888	37	-3.11402	2.62052e-05	37	-2.74017	0.000168828
REACTOME_GABA_B_RECEPTOR_ACTIVATION	22	1.31768	0.329677	23	1.30582	0.266462	22	-1.28756	0.349616
BIOCARTA_STRESS_PATHWAY	23	1.31485	0.33197	23	-1.91032	0.0371795	23	-2.13953	0.0118366
REACTOME_CROSS_PRESENTATION_OF_SOLUBLE_EXOGENOUS_ANTIGENS_ENDOSOMES	33	1.31415	0.331604	33	-2.66543	0.000204496	33	-2.61893	0.000540911
PID_NEPHRIN_NEPH1_PATHWAY	24	1.31224	0.332976	24	1.35359	0.233016	24	-0.839746	0.804538
REACTOME_RNA_POL_II_PRE_TRANSCRIPTION_EVENTS	42	1.31199	0.332002	42	-2.41982	0.00157277	42	-2.23137	0.00783195
KEGG_RENAL_CELL_CARCINOMA	57	1.31137	0.331427	56	0.883641	0.6767	57	0.70613	0.887385
SIG_IL4RECEPTOR_IN_B_LYPHOCYTES	26	1.30443	0.339234	25	1.07772	0.478055	26	0.893737	0.689411
KEGG_PRION_DISEASES	22	1.30278	0.340067	21	1.37177	0.218466	22	1.65059	0.0851712
PID_ATM_PATHWAY	29	1.30074	0.341438	28	-0.883329	0.726208	28	-1.45309	0.223188
REACTOME_REGULATION_OF_SIGNALING_BY_CBL	16	1.29866	0.342889	16	1.80908	0.0454005	15	1.65658	0.0840344
REACTOME_RNA_POL_II_TRANSCRIPTION_PRE_INITIATION_AND_PROMOTER_OPENING	30	1.29596	0.344974	30	-2.15768	0.00940456	30	-1.96936	0.0283874
REACTOME_P53_DEPENDENT_G1_DNA_DAMAGE_RESPONSE	42	1.28778	0.354159	42	-3.04148	2.20675e-05	41	-3.14729	0
REACTOME_ASSOCIATION_OF_TRIC_CCT_WITH_TARGET_PROTEINS_DURING_BIOSYNTHESIS	25	1.28182	0.36099	25	-1.54062	0.144837	25	-1.55381	0.16103
BIOCARTA_SPRY_PATHWAY	15	1.27949	0.36279	15	1.3931	0.208508	too small	0	nd
BIOCARTA_AGR_PATHWAY	27	1.27743	0.36416	27	1.71095	0.0692403	27	1.12062	0.452033
REACTOME_PERK_REGULATED_GENE_EXPRESSION	23	1.27739	0.362827	23	-1.24568	0.346096	22	-1.4399	0.233339
BIOCARTA_AT1R_PATHWAY	28	1.27625	0.363027	28	0.862065	0.701504	28	-0.764794	0.867476
REACTOME_DOWNREGULATION_OF_TGF_BETA_RECEPTOR_SIGNALING	19	1.27505	0.363303	19	-1.01965	0.580167	19	-1.39385	0.264798
REACTOME_MEIOTIC_SYNAPSIS	23	1.27478	0.362321	22	1.42694	0.187039	22	1.22026	0.345413
REACTOME_MAP_KINASE_ACTIVATION_IN_TLR_CASCADE	43	1.27438	0.361493	43	-0.920656	0.689975	43	-0.781586	0.853158
REACTOME_TOLL_RECEPTOR_CASCADES	97	1.27187	0.363526	96	1.21022	0.346642	96	1.06971	0.507802
REACTOME_REGULATION_OF_INSULIN_SECRETION_BY_GLUCAGON_LIKE_PEPTIDE1	28	1.2699	0.364859	29	1.29967	0.270984	28	1.4553	0.174965
REACTOME_GLYCOSAMINOGLYCAN_METABOLISM	77	1.26969	0.36379	76	4.23729	0	76	3.72988	0
BIOCARTA_NO1_PATHWAY	22	1.26868	0.364009	21	2.14214	0.00909133	21	2.64962	0.000298586
PID_IL23_PATHWAY	22	1.2643	0.368692	21	1.68657	0.0746684	21	1.10424	0.471381
REACTOME_AUTODEGRADATION_OF_CDH1_BY_CDH1_APC_C	44	1.26368	0.368147	44	-3.09932	2.54111e-05	44	-2.55595	0.000793954
REACTOME_REGULATION_OF_HYPOXIA_INDUCIBLE_FACTOR_HIF_BY_OXYGEN	15	1.26298	0.367768	15	-1.13717	0.458283	15	-1.22405	0.404836
BIOCARTA_TPO_PATHWAY	20	1.26221	0.367455	20	0.890865	0.671604	20	-0.606088	0.967523
PID_PI3KCI_PATHWAY	42	1.25943	0.369869	42	2.75157	0.000278993	41	2.40969	0.00171078
PID_IFNG_PATHWAY	34	1.25842	0.369866	33	1.78146	0.0514347	33	1.36209	0.228742
PID_DELTA_NP63_PATHWAY	38	1.25653	0.371087	38	-1.15582	0.440005	35	-1.41635	0.250364
PID_THROMBIN_PAR1_PATHWAY	31	1.2557	0.370916	31	2.21221	0.00603679	32	1.21867	0.346224
SA_CASPASE_CASCADE	16	1.24846	0.378995	16	1.10932	0.453228	16	1.20082	0.364738
BIOCARTA_CTCF_PATHWAY	20	1.24771	0.378664	20	1.68225	0.0757467	20	0.91932	0.663067
ST_GRANULE_CELL_SURVIVAL_PATHWAY	20	1.24649	0.379047	20	1.47097	0.160671	19	0.826157	0.771785
BIOCARTA_NKT_PATHWAY	15	1.24605	0.378326	too small	0	nd	too small	0	nd
REACTOME_CDT1_ASSOCIATION_WITH_THE_CDC6_ORC_ORIGIN_COMPLEX	43	1.24377	0.380157	42	-3.05218	2.26639e-05	43	-2.54247	0.000910522
ST_INTEGRIN_SIGNALING_PATHWAY	72	1.24312	0.37983	71	2.41449	0.00197279	70	2.05228	0.0158341
REACTOME_DESTABILIZATION_OF_MRNA_BY_AUF1_HNRNP_D0	36	1.24223	0.379624	36	-3.03314	2.15017e-05	36	-3.09772	0
KEGG_FOCAL_ADHESION	157	1.23631	0.386733	156	5.59065	0	157	4.89166	0
REACTOME_PROCESSING_OF_CAPPED_INTRONLESS_PRE_MRNA	16	1.23558	0.386423	16	-1.55901	0.136873	16	-1.73152	0.085237
BIOCARTA_TFF_PATHWAY	18	1.23434	0.386845	18	1.23624	0.322615	18	0.963823	0.608787
REACTOME_DOWNSTREAM_SIGNALING_OF_ACTIVATED_FGFR	68	1.22914	0.392853	67	0.741646	0.837096	66	0.538654	0.983204
REACTOME_DEADENYLATION_OF_MRNA	16	1.22824	0.392739	16	-2.11607	0.0119493	16	-1.99094	0.0250909
REACTOME_SIGNALING_BY_THE_B_CELL_RECEPTOR_BCR	107	1.22783	0.392051	107	-1.29663	0.301273	105	-1.58194	0.147858
PID_NECTIN_PATHWAY	24	1.22759	0.391074	24	1.56783	0.115577	24	1.67417	0.0786269
REACTOME_SCFSKP2_MEDIATED_DEGRADATION_OF_P27_P21	40	1.2235	0.395567	40	-3.23945	0	40	-2.83129	3.112e-05
BIOCARTA_ATM_PATHWAY	17	1.22328	0.394592	16	0.994097	0.554584	15	-0.989572	0.632834
REACTOME_NUCLEOTIDE_EXCISION_REPAIR	37	1.22246	0.394422	37	-1.81665	0.0550284	37	-1.72716	0.0856012
BIOCARTA_EDG1_PATHWAY	22	1.22227	0.393413	22	1.77234	0.0535003	22	1.78686	0.049604
REACTOME_INHIBITION_OF_INSULIN_SECRETION_BY_ADRENALINE_NORADRENALINE	18	1.21408	0.403622	19	1.55581	0.119462	20	1.45103	0.177264
REACTOME_RNA_POL_III_TRANSCRIPTION	28	1.20692	0.412925	28	-1.66225	0.0941333	27	-1.71421	0.0906906
KEGG_GLYCOSAMINOGLYCAN_BIOSYNTHESIS_CHONDROITIN_SULFATE	17	1.20551	0.413647	17	2.05417	0.0147577	17	1.8426	0.0396303
REACTOME_THROMBIN_SIGNALLING_THROUGH_PROTEINASE_ACTIVATED_RECEPTORS_PARS	21	1.20517	0.412752	22	1.44183	0.176805	22	-0.777773	0.85668
REACTOME_P75_NTR_RECEPTOR_MEDIATED_SIGNALLING	62	1.204	0.413095	61	-0.869172	0.738822	62	-0.656223	0.940013
REACTOME_DOWNSTREAM_SIGNAL_TRANSDUCTION	78	1.20363	0.412309	78	1.18914	0.368167	76	0.852009	0.743462
REACTOME_INTEGRATION_OF_ENERGY_METABOLISM	69	1.20302	0.41184	70	1.73726	0.0615445	70	1.68393	0.0762063
PID_BCR_5PATHWAY	62	1.2026	0.411193	62	1.75438	0.0572283	62	1.84362	0.0399742
PID_ER_NONGENOMIC_PATHWAY	32	1.2013	0.411788	32	1.69366	0.0723778	32	1.02494	0.543558
KEGG_BASAL_TRANSCRIPTION_FACTORS	25	1.19973	0.41266	25	-1.36656	0.254648	25	-1.88169	0.0449665
REACTOME_METABOLISM_OF_CARBOHYDRATES	163	1.19871	0.412962	162	1.98201	0.0220867	161	1.8217	0.0431047
REACTOME_SIGNAL_AMPLIFICATION	21	1.19796	0.41276	22	1.14641	0.405099	22	-0.999372	0.627968
REACTOME_TRANSCRIPTIONAL_ACTIVITY_OF_SMAD2_SMAD3_SMAD4_HETEROTRIMER	31	1.19526	0.41534	31	1.16583	0.385854	31	-1.01092	0.618111
PID_ERBB2_ERBB3_PATHWAY	36	1.19485	0.414611	36	0.96421	0.590271	36	-0.798785	0.839418
KEGG_ALDOSTERONE_REGULATED_SODIUM_REABSORPTION	26	1.19306	0.415772	24	-0.996562	0.608296	26	0.82731	0.772004
PID_AVB3_OPN_PATHWAY	27	1.19273	0.414905	27	0.670338	0.902728	27	-0.958337	0.678216
REACTOME_CDK_MEDIATED_PHOSPHORYLATION_AND_REMOVAL_OF_CDC6	35	1.1917	0.415124	35	-3.05408	2.32935e-05	35	-2.80537	5.55939e-05
REACTOME_GLUCOSE_METABOLISM	45	1.18623	0.421666	46	-0.807241	0.790351	44	-1.11661	0.498085
ST_JNK_MAPK_PATHWAY	34	1.18447	0.423035	33	-0.627267	0.937094	33	-1.10406	0.508679
PID_FAS_PATHWAY	32	1.17804	0.430896	32	1.29313	0.276793	32	1.0307	0.538943
REACTOME_ASPARAGINE_N_LINKED_GLYCOSYLATION	68	1.17673	0.431449	68	2.64685	0.000488972	67	2.98941	0
REACTOME_JNK_C_JUN_KINASES_PHOSPHORYLATION_AND_ACTIVATION_MEDIATED_BY_ACTIVATED_HUMAN_TAK1	15	1.1756	0.431925	15	-1.29262	0.303027	15	-0.950938	0.682587
PID_ECADHERIN_NASCENT_AJ_PATHWAY	34	1.17454	0.432173	34	-1.28337	0.311754	33	-0.830991	0.803747
KEGG_NON_SMALL_CELL_LUNG_CANCER	45	1.17125	0.435931	45	0.959914	0.594447	45	0.568396	0.977806
PID_MET_PATHWAY	71	1.16617	0.44258	69	-0.477034	0.993498	69	-1.03565	0.587035
REACTOME_SMAD2_SMAD3_SMAD4_HETEROTRIMER_REGULATES_TRANSCRIPTION	23	1.16603	0.441498	23	0.775925	0.793543	23	-0.973212	0.653573
ST_GA13_PATHWAY	32	1.16398	0.44322	32	1.26619	0.29705	32	1.22167	0.345056
KEGG_PROTEIN_EXPORT	16	1.16134	0.445756	16	-1.0909	0.495192	16	-0.981881	0.642385
ST_FAS_SIGNALING_PATHWAY	56	1.16098	0.444995	56	0.999379	0.549212	54	-1.06761	0.542117
PID_HIF1_TFPATHWAY	52	1.1609	0.443788	50	-1.16238	0.432086	52	1.40841	0.197848
REACTOME_GOLGI_ASSOCIATED_VESICLE_BIOGENESIS	40	1.15972	0.444223	40	-1.11205	0.476311	40	-1.28767	0.351231
KEGG_NUCLEOTIDE_EXCISION_REPAIR	34	1.1561	0.448564	34	-1.70703	0.0818181	34	-1.84241	0.0526672
PID_INSULIN_PATHWAY	41	1.15526	0.448434	40	1.06907	0.485314	40	-0.806277	0.831614
REACTOME_ACTIVATION_OF_GENES_BY_ATF4	21	1.15288	0.450741	21	-1.30693	0.29691	20	-1.43358	0.236966
REACTOME_GROWTH_HORMONE_RECEPTOR_SIGNALING	18	1.15273	0.449619	17	1.3341	0.245826	18	-0.708596	0.919633
BIOCARTA_MPR_PATHWAY	23	1.15187	0.449578	22	1.26052	0.30222	22	0.525074	0.981491
KEGG_NICOTINATE_AND_NICOTINAMIDE_METABOLISM	16	1.15057	0.450138	16	0.875787	0.686087	16	0.567093	0.976233
REACTOME_HS_GAG_BIOSYNTHESIS	17	1.15049	0.448979	16	1.81889	0.0436249	16	1.71846	0.0654985
BIOCARTA_HER2_PATHWAY	19	1.14878	0.450454	19	-0.708823	0.890384	19	-1.11187	0.502012
PID_IL2_PI3K_PATHWAY	29	1.14819	0.450031	28	0.832506	0.736582	29	0.898284	0.685441
REACTOME_REGULATION_OF_KIT_SIGNALING	15	1.14426	0.454762	too small	0	nd	too small	0	nd
BIOCARTA_IGF1R_PATHWAY	20	1.14215	0.456628	20	1.07466	0.481154	19	-0.892458	0.751822
KEGG_WNT_SIGNALING_PATHWAY	107	1.14185	0.455726	105	1.06958	0.485925	106	1.33411	0.249649
KEGG_MAPK_SIGNALING_PATHWAY	182	1.14044	0.456443	178	1.57024	0.114951	177	1.32352	0.256894
BIOCARTA_CHREBP2_PATHWAY	27	1.13986	0.456008	26	-1.12504	0.466523	26	-1.30022	0.341446
REACTOME_UNFOLDED_PROTEIN_RESPONSE	61	1.13906	0.455919	61	-1.03993	0.556932	60	-1.14332	0.476608
PID_FANCONI_PATHWAY	34	1.13827	0.455839	31	1.57596	0.112635	32	1.47718	0.163122
PID_FCER1_PATHWAY	55	1.1363	0.45746	54	2.15772	0.00853686	51	2.04777	0.0161269
BIOCARTA_NFAT_PATHWAY	36	1.13602	0.45662	35	1.93902	0.026348	35	1.5716	0.116793
BIOCARTA_MTOR_PATHWAY	19	1.13392	0.458658	19	-1.21039	0.382359	19	-1.34744	0.302216
SIG_PIP3_SIGNALING_IN_CARDIAC_MYOCTES	52	1.12969	0.463832	52	1.1097	0.454046	51	-0.835001	0.801411
BIOCARTA_IGF1_PATHWAY	18	1.12958	0.462694	18	-0.558492	0.977457	18	-0.851309	0.791278
PID_AR_NONGENOMIC_PATHWAY	23	1.12813	0.463648	23	0.858189	0.705767	24	-0.923676	0.7159
ST_INTERLEUKIN_4_PATHWAY	23	1.12808	0.462412	23	1.0909	0.466593	23	0.754784	0.842173
BIOCARTA_INSULIN_PATHWAY	18	1.12571	0.464674	18	0.555218	0.979063	18	-0.724191	0.903539
BIOCARTA_EPO_PATHWAY	15	1.11988	0.47246	15	-0.750752	0.858208	15	-1.24468	0.387644
BIOCARTA_MAPK_PATHWAY	78	1.11641	0.476558	77	-1.27431	0.319712	78	-1.61306	0.133408
BIOCARTA_IL6_PATHWAY	20	1.11631	0.475434	20	-0.654577	0.921068	20	-1.10272	0.503096
REACTOME_PROLONGED_ERK_ACTIVATION_EVENTS	15	1.11422	0.477533	15	-1.33481	0.278167	15	-1.13195	0.484742
REACTOME_RNA_POL_III_TRANSCRIPTION_INITIATION_FROM_TYPE_3_PROMOTER	21	1.10971	0.483003	21	-1.54502	0.142802	20	-1.61824	0.132336
SIG_INSULIN_RECEPTOR_PATHWAY_IN_CARDIAC_MYOCYTES	36	1.10925	0.482567	36	0.962275	0.591852	35	-0.7975	0.836916
BIOCARTA_BIOPEPTIDES_PATHWAY	30	1.10893	0.481713	29	0.899316	0.667464	30	-0.612844	0.964347
PID_CASPASE_PATHWAY	44	1.10872	0.480761	44	1.30006	0.271548	44	1.44732	0.176016
REACTOME_NGF_SIGNALLING_VIA_TRKA_FROM_THE_PLASMA_MEMBRANE	108	1.10816	0.480239	107	0.933697	0.621316	106	-0.889609	0.750197
KEGG_VASOPRESSIN_REGULATED_WATER_REABSORPTION	35	1.10788	0.479344	35	-0.643867	0.929207	33	-1.20769	0.419344
REACTOME_MITOCHONDRIAL_TRNA_AMINOACYLATION	18	1.10768	0.478327	18	-1.66179	0.0936489	18	-1.80312	0.0628251
PID_CXCR3_PATHWAY	31	1.10494	0.481197	31	1.21823	0.339977	30	0.794746	0.80499
BIOCARTA_INTEGRIN_PATHWAY	32	1.10384	0.481824	31	2.11119	0.0107501	32	1.87766	0.0343321
REACTOME_RNA_POL_I_TRANSCRIPTION_TERMINATION	15	1.10308	0.481694	15	-1.42799	0.213103	15	-1.39803	0.263396
REACTOME_TRAF6_MEDIATED_IRF7_ACTIVATION	17	1.10058	0.484	17	1.32332	0.25276	17	-1.13658	0.481287
KEGG_PROPANOATE_METABOLISM	22	1.09991	0.483805	22	-0.983779	0.616958	22	-1.4621	0.220045
REACTOME_FORMATION_OF_RNA_POL_II_ELONGATION_COMPLEX_	28	1.09941	0.483344	28	-1.94983	0.0310658	28	-1.55907	0.159389
PID_LYSOPHOSPHOLIPID_PATHWAY	54	1.0983	0.483703	53	0.771328	0.798658	55	-1.61773	0.131746
REACTOME_TRANS_GOLGI_NETWORK_VESICLE_BUDDING	47	1.0972	0.484022	47	-1.04212	0.555591	47	-1.12305	0.49533
REACTOME_RNA_POL_I_TRANSCRIPTION	22	1.09668	0.483591	22	-1.38042	0.247722	22	-1.36315	0.289275
REACTOME_SIGNALLING_TO_ERKS	27	1.09585	0.483638	27	-1.4225	0.21543	27	-1.53793	0.168662
REACTOME_INTERFERON_GAMMA_SIGNALING	36	1.09342	0.486103	34	1.84469	0.0394769	36	1.17226	0.395269
REACTOME_NUCLEAR_EVENTS_KINASE_AND_TRANSCRIPTION_FACTOR_ACTIVATION	20	1.09191	0.486951	20	1.30589	0.267329	20	0.841944	0.752124
KEGG_ENDOCYTOSIS	135	1.0887	0.491051	134	-1.33638	0.277974	133	-1.10301	0.50452
PID_AJDISS_2PATHWAY	41	1.08605	0.493775	41	1.08258	0.476103	41	-1.26941	0.364117
REACTOME_NOD1_2_SIGNALING_PATHWAY	25	1.08592	0.492711	25	-0.956639	0.64803	25	-0.726645	0.902491
PID_IGF1_PATHWAY	26	1.08147	0.498272	26	1.55854	0.119185	26	-1.03401	0.587715
KEGG_ADIPOCYTOKINE_SIGNALING_PATHWAY	48	1.08121	0.497416	48	1.0281	0.525235	46	-1.03353	0.586356
KEGG_LEISHMANIA_INFECTION	46	1.07775	0.501417	45	1.98063	0.0221229	46	2.30329	0.00360682
REACTOME_PI_METABOLISM	35	1.07128	0.510237	34	0.838537	0.733643	35	0.793251	0.805189
PID_FGF_PATHWAY	41	1.07111	0.50914	38	1.81938	0.0438196	40	1.55733	0.123081
KEGG_ERBB_SIGNALING_PATHWAY	70	1.07077	0.508351	70	-0.491004	0.996151	68	-0.774305	0.859692
BIOCARTA_FCER1_PATHWAY	37	1.07017	0.50798	37	1.33855	0.242555	36	1.28755	0.286664
BIOCARTA_CHEMICAL_PATHWAY	22	1.06982	0.507205	22	1.65714	0.0812712	21	1.70623	0.0690986
REACTOME_SIGNALLING_BY_NGF	171	1.06317	0.516693	168	0.711104	0.864482	169	-0.639979	0.949416
ST_DIFFERENTIATION_PATHWAY_IN_PC12_CELLS	34	1.06212	0.516867	33	1.33084	0.248131	33	0.986991	0.581294
REACTOME_GLUCAGON_SIGNALING_IN_METABOLIC_REGULATION	22	1.06192	0.515909	23	1.41418	0.195909	22	1.40451	0.198362
PID_PTP1B_PATHWAY	40	1.06092	0.516232	41	2.54586	0.000685878	39	1.89307	0.0331539
PID_IL2_STAT5_PATHWAY	25	1.05887	0.518201	25	1.85735	0.0377747	24	1.75294	0.0563237
ST_WNT_BETA_CATENIN_PATHWAY	26	1.05679	0.520117	25	1.55145	0.121472	25	1.71561	0.0661323
REACTOME_AQUAPORIN_MEDIATED_TRANSPORT	31	1.05269	0.525405	32	1.2497	0.312549	31	1.52626	0.137446
BIOCARTA_IL2RB_PATHWAY	34	1.05205	0.525192	33	1.37859	0.21407	33	1.03773	0.536332
REACTOME_NUCLEOTIDE_BINDING_DOMAIN_LEUCINE_RICH_REPEAT_CONTAINING_RECEPTOR_NLR_SIGNALING_PATHWAYS	36	1.05179	0.52429	36	0.942524	0.611824	36	0.780414	0.818965
ST_ERK1_ERK2_MAPK_PATHWAY	27	1.05178	0.522992	27	-0.480217	0.995618	26	-1.55243	0.160845
REACTOME_CELL_DEATH_SIGNALLING_VIA_NRAGE_NRIF_AND_NADE	46	1.0503	0.524113	45	1.34425	0.239908	46	1.02911	0.539875
REACTOME_FORMATION_OF_TRANSCRIPTION_COUPLED_NER_TC_NER_REPAIR_COMPLEX	20	1.04778	0.526814	20	-1.24822	0.344494	20	-1.33518	0.312462
BIOCARTA_SPPA_PATHWAY	18	1.04542	0.529155	18	1.65588	0.0814029	18	1.3518	0.23757
REACTOME_PI3K_AKT_ACTIVATION	31	1.04202	0.533343	31	-1.18979	0.400413	30	-0.993786	0.631799
ST_PHOSPHOINOSITIDE_3_KINASE_PATHWAY	30	1.04166	0.53268	30	0.807715	0.757812	30	-0.559109	0.981161
REACTOME_RNA_POL_I_TRANSCRIPTION_INITIATION	19	1.04151	0.531592	19	-1.36369	0.253419	19	-1.41052	0.255077
PID_IL8_CXCR1_PATHWAY	22	1.03758	0.536392	22	1.92348	0.0278166	21	1.90343	0.0318
PID_AR_PATHWAY	49	1.03272	0.542989	48	1.00215	0.546458	49	0.835866	0.760278
PID_EPHRINB_REV_PATHWAY	22	1.02931	0.547256	23	1.32396	0.253036	23	1.26344	0.307505
REACTOME_ACTIVATION_OF_KAINATE_RECEPTORS_UPON_GLUTAMATE_BINDING	20	1.02375	0.554768	21	1.40572	0.201406	20	1.44169	0.178738
KEGG_PYRUVATE_METABOLISM	22	1.02285	0.554966	21	-0.965051	0.637991	22	-1.23259	0.39615
NABA_PROTEOGLYCANS	21	1.01381	0.568624	21	4.29731	0	19	4.18021	0
REACTOME_SIGNALING_BY_TGF_BETA_RECEPTOR_COMPLEX	50	1.01357	0.567634	50	-0.832897	0.770967	50	-0.935826	0.700704
REACTOME_MEIOTIC_RECOMBINATION	18	1.01122	0.570128	17	1.04495	0.50664	16	1.04454	0.534142
REACTOME_TRAF6_MEDIATED_NFKB_ACTIVATION	19	1.01067	0.5697	19	-1.86788	0.044604	19	-1.23357	0.396356
KEGG_FC_EPSILON_RI_SIGNALING_PATHWAY	55	1.00877	0.571565	52	1.90116	0.0301879	53	1.986	0.0208352
REACTOME_ANTIGEN_ACTIVATES_B_CELL_RECEPTOR_LEADING_TO_GENERATION_OF_SECOND_MESSENGERS	28	1.00713	0.572987	28	2.05185	0.0148207	27	2.54788	0.000667284
BIOCARTA_NGF_PATHWAY	15	0.999954	0.583645	15	-0.99234	0.611132	15	-0.943119	0.69223
PID_IL8_CXCR2_PATHWAY	27	0.999714	0.582644	27	2.15716	0.00849828	26	2.25482	0.00490617
REACTOME_ASSEMBLY_OF_THE_PRE_REPLICATIVE_COMPLEX	50	0.999567	0.581476	49	-2.8297	8.31183e-05	50	-2.00862	0.0228357
BIOCARTA_RAS_PATHWAY	20	0.996583	0.585026	20	-1.25556	0.338475	20	-1.10076	0.504456
REACTOME_PI3K_EVENTS_IN_ERBB4_SIGNALING	32	0.993212	0.589274	32	-1.00501	0.598526	31	-0.859999	0.783185
KEGG_INSULIN_SIGNALING_PATHWAY	104	0.990073	0.593361	100	0.676775	0.899374	100	-0.743671	0.884675
KEGG_AMYOTROPHIC_LATERAL_SCLEROSIS_ALS	31	0.988561	0.594483	31	-0.902149	0.705812	31	-1.00636	0.622096
PID_HEDGEHOG_GLI_PATHWAY	40	0.987896	0.594164	40	1.60593	0.100156	42	1.19109	0.373179
REACTOME_REGULATION_OF_WATER_BALANCE_BY_RENAL_AQUAPORINS	29	0.984682	0.597993	30	1.40094	0.202705	29	1.32818	0.254601
BIOCARTA_ETS_PATHWAY	17	0.976254	0.610688	17	-1.13669	0.457056	17	-1.11236	0.503115
REACTOME_SYNTHESIS_OF_GLYCOSYLPHOSPHATIDYLINOSITOL_GPI	16	0.972263	0.616168	16	-0.972285	0.630153	16	-0.889627	0.752481
PID_IL1_PATHWAY	32	0.971353	0.616206	32	0.547702	0.980566	32	-1.34483	0.303978
PID_HES_HEY_PATHWAY	31	0.964204	0.627004	31	0.933293	0.620444	31	-0.574551	0.977251
BIOCARTA_BCR_PATHWAY	33	0.958503	0.635554	33	1.10176	0.458762	33	1.1673	0.399066
BIOCARTA_HCMV_PATHWAY	15	0.958473	0.634144	15	-0.95091	0.650997	15	-0.949131	0.683846
REACTOME_FORMATION_OF_INCISION_COMPLEX_IN_GG_NER	17	0.954199	0.640311	17	-1.19543	0.397705	17	-1.28408	0.352681
REACTOME_PI3K_EVENTS_IN_ERBB2_SIGNALING	37	0.953559	0.639945	37	-1.11655	0.471523	36	-0.904768	0.736426
REACTOME_SIGNALING_BY_SCF_KIT	65	0.952333	0.640546	64	1.16756	0.384825	62	0.809102	0.790698
BIOCARTA_ERK5_PATHWAY	15	0.950527	0.642177	15	1.16287	0.387423	15	0.790594	0.807225
ST_B_CELL_ANTIGEN_RECEPTOR	35	0.945165	0.649962	35	1.19091	0.367131	34	1.55311	0.124299
REACTOME_PURINE_METABOLISM	27	0.944591	0.649481	26	-1.57625	0.128608	27	-1.55891	0.158425
REACTOME_TAK1_ACTIVATES_NFKB_BY_PHOSPHORYLATION_AND_ACTIVATION_OF_IKKS_COMPLEX	21	0.944392	0.648318	21	-1.49462	0.169869	21	-0.866989	0.775411
REACTOME_GLOBAL_GENOMIC_NER_GG_NER	26	0.943466	0.648381	26	-1.61707	0.110418	26	-1.60968	0.134683
KEGG_N_GLYCAN_BIOSYNTHESIS	40	0.938064	0.656162	40	2.15152	0.00867551	39	2.54134	0.000701759
KEGG_INOSITOL_PHOSPHATE_METABOLISM	45	0.935322	0.659333	44	1.15108	0.39986	44	0.591525	0.970085
REACTOME_ANTIGEN_PROCESSING_CROSS_PRESENTATION	50	0.932881	0.66218	50	-1.54566	0.14338	50	-1.74991	0.0807753
PID_INTEGRIN5_PATHWAY	15	0.928819	0.667743	15	2.64056	0.000491382	15	2.52003	0.000735275
KEGG_ENDOMETRIAL_CANCER	43	0.928426	0.666924	43	0.826095	0.741535	43	0.773425	0.827548
KEGG_REGULATION_OF_ACTIN_CYTOSKELETON	150	0.922693	0.675063	149	2.9246	8.81738e-05	144	2.62932	0.000312604
REACTOME_INSULIN_RECEPTOR_SIGNALLING_CASCADE	58	0.922361	0.674104	57	-1.2099	0.381361	58	-1.19222	0.434759
BIOCARTA_PTDINS_PATHWAY	22	0.918782	0.678601	22	-0.680052	0.90292	22	-0.676427	0.926828
KEGG_THYROID_CANCER	24	0.917891	0.678543	24	-0.877002	0.734914	24	-1.28302	0.352336
PID_EPHA2_FWD_PATHWAY	18	0.916896	0.678789	18	1.16817	0.385284	17	-0.703718	0.918841
BIOCARTA_P38MAPK_PATHWAY	37	0.916628	0.677768	37	0.769039	0.80033	37	-0.599403	0.970355
REACTOME_BIOSYNTHESIS_OF_THE_N_GLYCAN_PRECURSOR_DOLICHOL_LIPID_LINKED_OLIGOSACCHARIDE_LLO_AND_TRANSFER_TO_A_NASCENT_PROTEIN	22	0.916573	0.676393	22	-1.15138	0.442751	21	-1.10334	0.505882
KEGG_PROSTATE_CANCER	72	0.913224	0.68065	72	1.34132	0.241685	70	0.923279	0.658168
KEGG_PANCREATIC_CANCER	58	0.911892	0.681519	58	1.75251	0.05742	58	1.22776	0.338744
BIOCARTA_FMLP_PATHWAY	30	0.909419	0.684129	30	0.815363	0.749661	30	-0.83824	0.800348
KEGG_STARCH_AND_SUCROSE_METABOLISM	20	0.907929	0.685087	19	0.652459	0.915403	20	-0.695944	0.91939
PID_IL4_2PATHWAY	46	0.903296	0.691644	43	2.21358	0.00605149	45	2.28498	0.00413792
KEGG_PHOSPHATIDYLINOSITOL_SIGNALING_SYSTEM	61	0.898303	0.698759	60	1.27113	0.293665	59	-0.850497	0.790346
ST_ADRENERGIC	23	0.895681	0.701625	23	1.07911	0.477344	23	-0.921629	0.712702
NABA_BASEMENT_MEMBRANES	28	0.8943	0.70236	27	3.368	0	28	3.50628	0
KEGG_NOD_LIKE_RECEPTOR_SIGNALING_PATHWAY	40	0.892933	0.703232	39	1.38064	0.213868	40	1.24934	0.319107
BIOCARTA_TEL_PATHWAY	16	0.89141	0.70433	15	0.717637	0.861772	16	-0.596601	0.969942
REACTOME_ION_TRANSPORT_BY_P_TYPE_ATPASES	20	0.890107	0.705006	21	-0.921373	0.691065	21	-1.36435	0.289548
BIOCARTA_MEF2D_PATHWAY	17	0.888506	0.706149	17	1.53029	0.130033	17	1.08183	0.493952
PID_ERBB4_PATHWAY	26	0.88829	0.705045	26	1.23687	0.32308	26	1.25257	0.316532
BIOCARTA_CARM_ER_PATHWAY	29	0.887418	0.705033	28	-0.978488	0.623814	29	-1.15662	0.464649
PID_NCADHERIN_PATHWAY	25	0.885024	0.707589	25	-0.698449	0.893532	25	-1.16409	0.456711
REACTOME_IL_RECEPTOR_SHC_SIGNALING	20	0.881398	0.712175	19	2.49116	0.0010213	20	1.99175	0.0203972
KEGG_ADHERENS_JUNCTION	57	0.879505	0.713763	56	1.51234	0.138052	57	1.1427	0.428858
REACTOME_SIGNALING_BY_NOTCH	77	0.878694	0.713672	75	0.892063	0.67291	76	0.860793	0.731
ST_GAQ_PATHWAY	24	0.873971	0.720066	24	-0.838423	0.768955	24	-0.651669	0.942489
PID_SMAD2_3NUCLEAR_PATHWAY	67	0.868442	0.727546	66	1.23163	0.325926	66	0.704807	0.886861
REACTOME_NEGATIVE_REGULATION_OF_FGFR_SIGNALING	16	0.867932	0.72686	15	1.07364	0.481287	15	1.08979	0.48655
REACTOME_SYNTHESIS_OF_PIPS_AT_THE_PLASMA_MEMBRANE	22	0.866497	0.727854	21	0.810505	0.75544	22	0.79568	0.805762
REACTOME_RNA_POL_III_TRANSCRIPTION_TERMINATION	16	0.865766	0.727631	16	-1.72183	0.079081	15	-1.79856	0.0637653
REACTOME_SIGNAL_TRANSDUCTION_BY_L1	27	0.864536	0.728274	26	0.842946	0.728234	28	0.699165	0.89158
REACTOME_PI3K_CASCADE	46	0.863549	0.728427	45	-0.686915	0.897389	46	-0.70403	0.920842
REACTOME_NRAGE_SIGNALS_DEATH_THROUGH_JNK	36	0.862423	0.728798	35	1.71053	0.0689947	36	1.37939	0.215809
PID_S1P_S1P1_PATHWAY	16	0.862333	0.727421	16	1.52004	0.135032	17	1.88343	0.0336304
KEGG_PEROXISOME	57	0.861141	0.727812	56	-1.18989	0.402085	57	-1.56048	0.159485
REACTOME_DARPP_32_EVENTS	18	0.860522	0.727341	18	1.28221	0.285031	17	1.23371	0.335371
PID_NFKAPPAB_ATYPICAL_PATHWAY	15	0.858162	0.729823	15	0.939563	0.614949	15	-0.718761	0.908577
PID_BARD1_PATHWAY	21	0.858161	0.728325	18	0.831537	0.736367	20	1.03811	0.537467
PID_GMCSF_PATHWAY	32	0.856787	0.728954	31	1.18087	0.37501	32	1.28419	0.289251
PID_ILK_PATHWAY	38	0.852193	0.73503	38	1.90617	0.0300326	37	2.09302	0.0125676
REACTOME_THE_ROLE_OF_NEF_IN_HIV1_REPLICATION_AND_DISEASE_PATHOGENESIS	23	0.851226	0.735073	23	1.01316	0.541026	22	0.736934	0.858902
REACTOME_SMOOTH_MUSCLE_CONTRACTION	18	0.849171	0.737016	18	1.73298	0.0626708	18	2.0426	0.0165583
PID_CDC42_REG_PATHWAY	24	0.845005	0.742374	24	-0.744883	0.858851	24	1.00934	0.560138
BIOCARTA_CCR3_PATHWAY	15	0.838699	0.751142	too small	0	nd	15	0.97963	0.589812
REACTOME_HEPARAN_SULFATE_HEPARIN_HS_GAG_METABOLISM	32	0.836016	0.754071	31	2.42193	0.00179103	31	2.08396	0.0132528
REACTOME_PPARA_ACTIVATES_GENE_EXPRESSION	80	0.835897	0.75273	79	-0.94188	0.664533	80	-1.32304	0.320915
PID_KIT_PATHWAY	45	0.83502	0.752582	44	1.93041	0.027473	44	1.27407	0.29682
REACTOME_BRANCHED_CHAIN_AMINO_ACID_CATABOLISM	15	0.831542	0.756648	15	-1.58436	0.124987	15	-1.29105	0.348187
REACTOME_CHONDROITIN_SULFATE_DERMATAN_SULFATE_METABOLISM	35	0.829826	0.75774	34	3.19916	0	35	3.28173	0
PID_ERA_GENOMIC_PATHWAY	48	0.826377	0.761678	46	-0.925814	0.690283	48	-0.765593	0.868658
PID_CDC42_PATHWAY	60	0.825131	0.762158	60	-0.816004	0.786238	59	-1.20817	0.420472
REACTOME_G_ALPHA1213_SIGNALLING_EVENTS	52	0.8247	0.761297	52	1.73759	0.0618182	53	1.41199	0.196491
PID_TXA2PATHWAY	42	0.82005	0.767109	42	2.36193	0.00249573	41	1.99593	0.0202514
KEGG_MISMATCH_REPAIR	19	0.81851	0.768033	19	1.63238	0.0885413	19	-1.53571	0.169199
KEGG_LONG_TERM_POTENTIATION	43	0.809031	0.78135	43	-0.716251	0.885636	43	-0.973598	0.655134
PID_PI3K_PLC_TRK_PATHWAY	27	0.808456	0.780662	27	-0.860082	0.742038	27	-1.01389	0.614979
PID_ERBB1_INTERNALIZATION_PATHWAY	31	0.803678	0.786373	31	-0.676511	0.904475	30	-0.534579	0.98745
BIOCARTA_PTEN_PATHWAY	16	0.795904	0.796917	16	1.28282	0.285356	16	1.02664	0.542336
BIOCARTA_GSK3_PATHWAY	23	0.788079	0.80706	22	0.695394	0.881707	22	1.00124	0.568476
REACTOME_IL_3_5_AND_GM_CSF_SIGNALING	35	0.784039	0.811696	34	2.74638	0.000274419	34	2.35397	0.00256424
PID_NFAT_3PATHWAY	41	0.776106	0.822153	41	-0.75964	0.846922	40	-0.951779	0.683352
PID_ECADHERIN_KERATINOCYTE_PATHWAY	16	0.774584	0.822936	17	1.03935	0.51087	17	0.746085	0.852363
PID_P38_ALPHA_BETA_PATHWAY	27	0.774565	0.821362	27	0.982016	0.570815	27	1.07137	0.506801
REACTOME_METABOLISM_OF_NUCLEOTIDES	54	0.77358	0.821267	52	-1.66793	0.0930659	53	-1.64873	0.119259
PID_TRKR_PATHWAY	51	0.769534	0.825732	51	-0.769771	0.836798	51	-1.06003	0.553164
PID_RETINOIC_ACID_PATHWAY	28	0.766381	0.828871	28	0.966523	0.588195	28	-0.935082	0.699615
KEGG_CYSTEINE_AND_METHIONINE_METABOLISM	18	0.765492	0.828569	18	-0.90543	0.7048	18	-0.952201	0.684744
REACTOME_GRB2_EVENTS_IN_ERBB2_SIGNALING	16	0.759927	0.83534	16	-1.10638	0.47886	16	-1.57953	0.148354
BIOCARTA_P53_PATHWAY	15	0.75891	0.835141	15	-0.726218	0.874972	too small	0	nd
REACTOME_ADP_SIGNALLING_THROUGH_P2RY1	17	0.758306	0.834386	18	1.00262	0.547153	18	0.871657	0.718576
KEGG_GLYCINE_SERINE_AND_THREONINE_METABOLISM	18	0.756245	0.835756	18	1.04537	0.507439	18	1.00697	0.560702
REACTOME_ERK_MAPK_TARGETS	17	0.754042	0.837237	17	1.06173	0.495009	17	0.764098	0.834976
PID_RAC1_REG_PATHWAY	34	0.753409	0.83654	33	1.7829	0.0513553	34	1.5404	0.130257
ST_P38_MAPK_PATHWAY	32	0.752758	0.835858	31	-1.17631	0.415849	31	-1.66582	0.111007
REACTOME_SIGNALING_BY_HIPPO	18	0.750094	0.837993	18	1.05223	0.499695	16	1.10183	0.473309
SA_PTEN_PATHWAY	15	0.743372	0.845746	15	-0.738566	0.862954	15	0.652315	0.931492
KEGG_SMALL_CELL_LUNG_CANCER	73	0.733613	0.857923	74	1.83541	0.0409099	74	1.86473	0.0367044
BIOCARTA_HDAC_PATHWAY	25	0.732396	0.85805	25	1.34056	0.241419	25	1.72298	0.0642819
PID_RAS_PATHWAY	24	0.730355	0.859198	23	-0.984932	0.619322	23	-0.928343	0.709622
KEGG_SELENOAMINO_ACID_METABOLISM	18	0.728012	0.860738	18	-0.892361	0.712869	18	-1.29839	0.34204
PID_REELIN_PATHWAY	26	0.727996	0.859133	25	1.66151	0.0804192	25	1.66412	0.0817947
REACTOME_IL_2_SIGNALING	32	0.724506	0.862025	31	1.65174	0.0822251	32	1.63302	0.0924088
PID_AR_TF_PATHWAY	42	0.723647	0.86152	41	-1.00388	0.598292	42	-1.18432	0.439007
REACTOME_RIP_MEDIATED_NFKB_ACTIVATION_VIA_DAI	16	0.716543	0.869314	16	1.23995	0.321711	16	1.00765	0.561308
KEGG_PATHOGENIC_ESCHERICHIA_COLI_INFECTION	38	0.715933	0.868499	37	1.09808	0.461481	38	0.736788	0.856975
KEGG_CARDIAC_MUSCLE_CONTRACTION	30	0.69506	0.893353	29	0.792247	0.774573	29	-0.999118	0.624181
REACTOME_TRANSCRIPTIONAL_REGULATION_OF_WHITE_ADIPOCYTE_DIFFERENTIATION	55	0.687696	0.900599	55	-1.60475	0.11479	54	-1.10861	0.505315
BIOCARTA_IGF1MTOR_PATHWAY	16	0.686072	0.900897	16	-0.668836	0.908303	16	-0.999141	0.626274
REACTOME_SHC1_EVENTS_IN_ERBB4_SIGNALING	15	0.679674	0.906842	15	-1.30032	0.299995	15	-1.46684	0.218329
PID_ARF6_TRAFFICKING_PATHWAY	41	0.678806	0.90621	42	1.5109	0.138274	42	1.12931	0.440775
BIOCARTA_G2_PATHWAY	19	0.677065	0.906492	18	-1.1246	0.46525	17	-0.787765	0.845613
REACTOME_TRANSPORT_TO_THE_GOLGI_AND_SUBSEQUENT_MODIFICATION	29	0.676456	0.905537	29	2.06285	0.0142186	29	2.55238	0.000661298
KEGG_GLIOMA	49	0.67606	0.90432	49	1.09746	0.461048	48	0.992755	0.575425
PID_P75_NTR_PATHWAY	52	0.672507	0.906495	52	0.719555	0.863061	52	0.767011	0.834884
PID_MTOR_4PATHWAY	58	0.672355	0.904997	58	-1.69769	0.0828972	56	-2.1261	0.01255
BIOCARTA_RACCYCD_PATHWAY	23	0.671207	0.904573	23	-1.16492	0.430384	23	-1.17314	0.448625
REACTOME_PRE_NOTCH_EXPRESSION_AND_PROCESSING	33	0.669984	0.904229	31	1.69805	0.0713023	33	1.47855	0.162832
PID_RHOA_REG_PATHWAY	39	0.667761	0.904989	38	1.83328	0.0409211	39	1.5573	0.122462
REACTOME_INTERFERON_ALPHA_BETA_SIGNALING	35	0.64869	0.922957	34	1.4049	0.201197	34	1.06389	0.513515
REACTOME_DESTABILIZATION_OF_MRNA_BY_TRISTETRAPROLIN_TTP	16	0.647076	0.922833	16	-1.13075	0.460012	15	-1.23027	0.397723
PID_RHOA_PATHWAY	36	0.644354	0.923751	34	0.948555	0.60526	36	0.811671	0.788651
REACTOME_DESTABILIZATION_OF_MRNA_BY_BRF1	16	0.641307	0.925035	16	-1.13172	0.460511	15	-1.24625	0.387307
REACTOME_NUCLEAR_SIGNALING_BY_ERBB4	21	0.639305	0.925176	20	-0.676252	0.902275	21	-0.701595	0.919235
PID_EPHB_FWD_PATHWAY	34	0.62215	0.938989	34	-0.923	0.690584	33	-1.15498	0.465528
BIOCARTA_AKT_PATHWAY	19	0.619864	0.939285	19	-1.14346	0.452659	19	0.65051	0.93115
KEGG_PROGESTERONE_MEDIATED_OOCYTE_MATURATION	63	0.616635	0.940367	62	1.21522	0.34151	63	1.04153	0.53375
REACTOME_SEMA4D_IN_SEMAPHORIN_SIGNALING	25	0.610631	0.94337	25	1.17489	0.380496	25	1.40104	0.199327
BIOCARTA_ECM_PATHWAY	21	0.593727	0.954323	21	1.45805	0.166373	21	1.4399	0.179152
PID_REG_GR_PATHWAY	61	0.566214	0.969822	59	-1.07075	0.517613	61	-1.04602	0.572824
REACTOME_METABOLISM_OF_VITAMINS_AND_COFACTORS	43	0.533298	0.983756	43	-0.996276	0.606575	43	-1.26675	0.365853
BIOCARTA_NDKDYNAMIN_PATHWAY	15	0.516548	0.987747	15	1.02409	0.528687	15	-0.838864	0.803856
PID_PS1_PATHWAY	33	0.500333	0.990552	32	-0.631682	0.938176	33	0.656118	0.931987
PID_HNF3A_PATHWAY	20	0.435963	0.99803	19	-0.727786	0.875427	20	-0.686867	0.919071
PID_S1P_META_PATHWAY	too small	0	nd	too small	0	nd	15	-0.798219	0.837979
REACTOME_ADP_SIGNALLING_THROUGH_P2RY12	too small	0	nd	15	1.06044	0.4942	15	-1.11895	0.498109
REACTOME_G_BETA_GAMMA_SIGNALLING_THROUGH_PLC_BETA	too small	0	nd	15	1.37302	0.218124	15	1.27615	0.295623
REACTOME_G_PROTEIN_ACTIVATION	too small	0	nd	15	1.06135	0.494158	16	-1.32201	0.320697
REACTOME_THROMBOXANE_SIGNALLING_THROUGH_TP_RECEPTOR	too small	0	nd	15	1.01942	0.534543	15	-0.794653	0.839362
REACTOME_TIE2_SIGNALING	16	-0.497592	0.989409	too small	0	nd	16	1.40658	0.197567
REACTOME_DIABETES_PATHWAYS	92	-0.506315	0.990465	90	1.10616	0.456442	90	0.824409	0.772609
KEGG_REGULATION_OF_AUTOPHAGY	16	-0.519874	0.989883	16	-1.30878	0.299605	16	-1.39201	0.265222
REACTOME_FACTORS_INVOLVED_IN_MEGAKARYOCYTE_DEVELOPMENT_AND_PLATELET_PRODUCTION	76	-0.520302	0.993134	72	0.936361	0.618579	75	1.78355	0.0502631
PID_ANGIOPOIETIN_RECEPTOR_PATHWAY	43	-0.571601	0.973761	41	1.5275	0.131161	43	1.41189	0.195734
PID_WNT_NONCANONICAL_PATHWAY	26	-0.591507	0.964644	26	1.0548	0.498659	26	1.04189	0.534954
BIOCARTA_RAC1_PATHWAY	21	-0.604205	0.958844	20	1.10399	0.456846	21	0.947405	0.630736
KEGG_ETHER_LIPID_METABOLISM	19	-0.614469	0.95419	18	-1.10984	0.475565	19	-0.888697	0.749607
KEGG_ARGININE_AND_PROLINE_METABOLISM	26	-0.639406	0.935107	26	1.49233	0.148719	26	1.86334	0.0366826
KEGG_VEGF_SIGNALING_PATHWAY	52	-0.65311	0.924777	51	1.7008	0.0711284	50	1.72689	0.06332
REACTOME_ENDOSOMAL_SORTING_COMPLEX_REQUIRED_FOR_TRANSPORT_ESCRT	20	-0.653712	0.927347	20	-2.50533	0.000692525	20	-1.93189	0.0344079
KEGG_MTOR_SIGNALING_PATHWAY	41	-0.661683	0.922431	41	0.817983	0.747358	40	0.654127	0.931793
KEGG_ALANINE_ASPARTATE_AND_GLUTAMATE_METABOLISM	17	-0.665092	0.921867	16	0.869637	0.691167	17	0.532234	0.98345
KEGG_TIGHT_JUNCTION	83	-0.67755	0.911224	80	-0.868157	0.738102	80	0.76415	0.837017
PID_MAPK_TRK_PATHWAY	31	-0.678095	0.913961	31	-1.33081	0.279626	31	-1.17343	0.450017
REACTOME_APOPTOTIC_EXECUTION_PHASE	40	-0.689066	0.904182	38	-1.13539	0.456992	39	-1.37228	0.284068
REACTOME_FRS2_MEDIATED_CASCADE	17	-0.692399	0.903288	16	-0.81901	0.784114	17	-0.990889	0.634682
PID_HIF2PATHWAY	25	-0.693428	0.905258	24	0.834588	0.736541	25	0.882307	0.70479
REACTOME_MUSCLE_CONTRACTION	24	-0.706974	0.891295	23	1.75871	0.0565317	25	2.2673	0.00452836
KEGG_ACUTE_MYELOID_LEUKEMIA	49	-0.708707	0.892289	49	0.666503	0.904687	49	0.742806	0.852776
REACTOME_CELL_CELL_JUNCTION_ORGANIZATION	29	-0.709406	0.894607	27	0.973187	0.580363	26	1.06716	0.50995
ST_G_ALPHA_I_PATHWAY	28	-0.714484	0.891236	28	0.83603	0.735906	28	0.884895	0.702298
REACTOME_APOPTOTIC_CLEAVAGE_OF_CELLULAR_PROTEINS	31	-0.723466	0.882162	30	-0.900459	0.703882	30	-1.12088	0.496837
BIOCARTA_G1_PATHWAY	23	-0.728797	0.878023	23	0.67676	0.897432	22	0.847869	0.748332
REACTOME_RECYCLING_PATHWAY_OF_L1	22	-0.729357	0.880453	21	1.08792	0.469755	22	0.946209	0.631076
REACTOME_APC_C_CDC20_MEDIATED_DEGRADATION_OF_CYCLIN_B	16	-0.730146	0.882518	16	-1.63387	0.104024	16	-1.19112	0.432447
KEGG_CITRATE_CYCLE_TCA_CYCLE	21	-0.730739	0.884981	21	-1.46297	0.190008	21	-1.03178	0.587318
PID_IL6_7_PATHWAY	42	-0.735753	0.881095	39	0.996512	0.552206	42	0.996581	0.572519
REACTOME_NEF_MEDIATES_DOWN_MODULATION_OF_CELL_SURFACE_RECEPTORS_BY_RECRUITING_THEM_TO_CLATHRIN_ADAPTERS	17	-0.735948	0.884078	17	-0.693511	0.897089	16	-0.942768	0.690573
REACTOME_PKB_MEDIATED_EVENTS	25	-0.752352	0.863368	25	-1.86181	0.045112	25	-1.69393	0.0988432
KEGG_GNRH_SIGNALING_PATHWAY	67	-0.754641	0.86315	66	-0.854839	0.745929	66	-1.38104	0.275813
BIOCARTA_ACTINY_PATHWAY	16	-0.763699	0.852842	16	-1.09698	0.487844	16	-1.62842	0.127749
BIOCARTA_PGC1A_PATHWAY	17	-0.772054	0.843186	17	0.713933	0.862782	17	0.789875	0.80621
PID_PRL_SIGNALING_EVENTS_PATHWAY	20	-0.793164	0.81282	20	0.902275	0.664416	20	1.04578	0.535565
PID_BETA_CATENIN_NUC_PATHWAY	52	-0.795173	0.812654	50	0.984953	0.5675	52	1.02453	0.542489
REACTOME_G_PROTEIN_BETA_GAMMA_SIGNALLING	20	-0.807825	0.795318	21	1.68219	0.0753791	21	1.52716	0.137633
REACTOME_APC_CDC20_MEDIATED_DEGRADATION_OF_NEK2A	18	-0.808306	0.797598	18	-1.71971	0.0779349	18	-1.04301	0.576044
KEGG_OOCYTE_MEIOSIS	73	-0.8098	0.798129	72	-1.5063	0.163284	73	-0.893429	0.752517
BIOCARTA_ERK_PATHWAY	21	-0.815772	0.791399	21	-0.70207	0.893969	21	-0.593321	0.969844
KEGG_TRYPTOPHAN_METABOLISM	18	-0.82753	0.774977	19	0.826437	0.742682	19	-0.990806	0.632721
REACTOME_NOTCH1_INTRACELLULAR_DOMAIN_REGULATES_TRANSCRIPTION	35	-0.831154	0.772036	34	-1.11085	0.476071	35	-0.807509	0.831864
PID_P38_ALPHA_BETA_DOWNSTREAM_PATHWAY	30	-0.8341	0.770073	30	-0.612402	0.947445	30	-0.816492	0.821473
REACTOME_SIGNALING_BY_NOTCH1	53	-0.83865	0.765349	52	-1.07164	0.518198	52	-0.729391	0.900895
KEGG_FC_GAMMA_R_MEDIATED_PHAGOCYTOSIS	75	-0.84415	0.759253	74	1.55752	0.119188	75	1.61595	0.0989081
PID_CMYB_PATHWAY	58	-0.848124	0.755372	57	1.00819	0.541596	58	1.03097	0.540145
PID_A6B1_A6B4_INTEGRIN_PATHWAY	40	-0.848456	0.757803	40	1.31051	0.263811	40	1.08442	0.491505
KEGG_O_GLYCAN_BIOSYNTHESIS	15	-0.851954	0.754889	17	1.89058	0.0318796	16	1.78158	0.0503264
REACTOME_G_BETA_GAMMA_SIGNALLING_THROUGH_PI3KGAMMA	17	-0.852809	0.756569	18	1.37965	0.213998	18	1.22974	0.338856
REACTOME_ENERGY_DEPENDENT_REGULATION_OF_MTOR_BY_LKB1_AMPK	15	-0.855421	0.755049	15	-1.21285	0.380692	15	-1.07992	0.523305
KEGG_GLYCEROLIPID_METABOLISM	25	-0.866078	0.739859	25	-1.15144	0.444595	24	1.01608	0.552563
REACTOME_PREFOLDIN_MEDIATED_TRANSFER_OF_SUBSTRATE_TO_CCT_TRIC	19	-0.874401	0.728655	18	-1.56023	0.13703	19	-1.4557	0.223295
SIG_BCR_SIGNALING_PATHWAY	42	-0.879656	0.722523	42	1.9281	0.0273939	42	2.01429	0.0188751
REACTOME_PLATELET_AGGREGATION_PLUG_FORMATION	23	-0.885138	0.715962	24	1.9556	0.0246842	24	2.06121	0.0151886
PID_P38_MKK3_6PATHWAY	24	-0.887037	0.715763	23	-1.24372	0.347199	23	-1.32874	0.318819
REACTOME_PYRUVATE_METABOLISM_AND_CITRIC_ACID_TCA_CYCLE	29	-0.887378	0.718121	28	1.09308	0.464749	29	1.13074	0.440308
REACTOME_ACTIVATED_TAK1_MEDIATES_P38_MAPK_ACTIVATION	16	-0.88946	0.717436	16	-1.73489	0.0764384	16	-1.08163	0.522522
REACTOME_G0_AND_EARLY_G1	20	-0.894181	0.711763	20	-1.7203	0.0783985	20	-1.60656	0.135556
REACTOME_SIGNALLING_TO_RAS	19	-0.8961	0.711581	19	-1.44202	0.201667	19	-1.67028	0.109137
KEGG_VALINE_LEUCINE_AND_ISOLEUCINE_DEGRADATION	34	-0.903525	0.701517	34	-1.72891	0.0768176	34	-1.41669	0.251492
REACTOME_PRE_NOTCH_TRANSCRIPTION_AND_TRANSLATION	20	-0.903736	0.704112	18	0.716577	0.86124	20	0.904517	0.676799
REACTOME_DOUBLE_STRAND_BREAK_REPAIR	17	-0.904049	0.706586	16	1.22115	0.337656	16	1.04419	0.533047
KEGG_GLYCOSYLPHOSPHATIDYLINOSITOL_GPI_ANCHOR_BIOSYNTHESIS	22	-0.913794	0.692671	22	-1.29322	0.303835	21	-1.23784	0.393605
ST_GA12_PATHWAY	18	-0.915893	0.691875	18	1.09824	0.462606	18	1.05563	0.524959
REACTOME_SIGNALING_BY_ERBB4	66	-0.917079	0.692832	65	-1.26644	0.327953	65	-1.42227	0.247105
PID_MYC_REPRESS_PATHWAY	50	-0.920084	0.69057	48	0.968464	0.586549	50	0.913738	0.668542
PID_EPHA_FWDPATHWAY	26	-0.920508	0.692852	25	1.35152	0.234037	25	1.80557	0.0456016
REACTOME_CELL_CELL_COMMUNICATION	72	-0.922561	0.692172	70	1.83362	0.0411153	69	2.38133	0.00213695
REACTOME_METAL_ION_SLC_TRANSPORTERS	16	-0.925647	0.68972	16	1.38578	0.210414	16	1.81341	0.0446797
REACTOME_SIGNALING_BY_RHO_GTPASES	90	-0.934463	0.677286	86	2.84942	0.000137673	89	2.86584	4.56294e-05
KEGG_MELANOMA	45	-0.936862	0.675922	43	2.09326	0.0118447	43	1.80888	0.0454144
KEGG_FRUCTOSE_AND_MANNOSE_METABOLISM	28	-0.937872	0.677113	27	-1.32625	0.283035	27	0.870819	0.718023
PID_FOXO_PATHWAY	37	-0.938632	0.678732	37	-1.07268	0.520493	37	-1.20849	0.421829
REACTOME_SEMAPHORIN_INTERACTIONS	57	-0.939183	0.680876	55	2.17056	0.00794788	56	2.28661	0.00415054
REACTOME_SIGNALING_BY_PDGF	98	-0.953429	0.658957	98	1.84698	0.0392454	96	1.929	0.0280773
REACTOME_ACTIVATED_NOTCH1_TRANSMITS_SIGNAL_TO_THE_NUCLEUS	20	-0.955662	0.657981	20	0.605924	0.951098	19	-0.574035	0.97519
REACTOME_EGFR_DOWNREGULATION	21	-0.961286	0.650831	21	-1.11695	0.472927	20	-0.838524	0.802099
BIOCARTA_RHO_PATHWAY	28	-0.964041	0.648832	25	1.35986	0.227884	28	1.4494	0.176825
KEGG_BLADDER_CANCER	33	-0.964392	0.651116	33	-0.806649	0.788936	33	-0.748503	0.884698
REACTOME_KERATAN_SULFATE_BIOSYNTHESIS	21	-0.965861	0.651526	21	2.77517	0.00022941	21	2.53494	0.000681418
KEGG_LEUKOCYTE_TRANSENDOTHELIAL_MIGRATION	81	-0.967656	0.651295	79	3.66729	0	79	3.35811	0
PID_AMB2_NEUTROPHILS_PATHWAY	33	-0.977386	0.637093	33	2.56962	0.000612424	33	2.5411	0.000691439
REACTOME_CELL_JUNCTION_ORGANIZATION	45	-0.982043	0.631786	43	1.65233	0.0823451	42	2.14004	0.00982327
REACTOME_INTEGRIN_ALPHAIIB_BETA3_SIGNALING	22	-0.984635	0.630248	23	1.86247	0.0370741	23	1.88906	0.0335006
REACTOME_CREB_PHOSPHORYLATION_THROUGH_THE_ACTIVATION_OF_RAS	17	-0.989122	0.625379	16	-0.956151	0.646535	17	-0.614984	0.964939
REACTOME_PEROXISOMAL_LIPID_METABOLISM	17	-0.990518	0.625899	17	-0.973726	0.629862	17	-0.704589	0.92245
REACTOME_ABC_FAMILY_PROTEINS_MEDIATED_TRANSPORT	18	-0.993612	0.623288	18	1.28214	0.2841	17	1.19672	0.368724
PID_IL3_PATHWAY	22	-0.994538	0.624661	22	0.931059	0.622268	22	0.998035	0.571959
REACTOME_KERATAN_SULFATE_KERATIN_METABOLISM	24	-0.995633	0.625666	24	3.09913	0	24	2.65283	0.000304115
REACTOME_METABOLISM_OF_AMINO_ACIDS_AND_DERIVATIVES	110	-0.999684	0.621532	110	-2.17899	0.00838114	111	-2.27454	0.0059298
PID_INTEGRIN_A4B1_PATHWAY	28	-1.00031	0.623375	28	2.56617	0.000619041	27	2.57439	0.000528907
PID_SYNDECAN_2_PATHWAY	24	-1.00036	0.626281	23	2.13146	0.00975327	24	1.99494	0.0201711
PID_RAC1_PATHWAY	51	-1.00212	0.626103	50	0.721694	0.861989	51	0.945352	0.630677
REACTOME_SYNTHESIS_OF_PC	15	-1.00518	0.623773	too small	0	nd	too small	0	nd
SIG_REGULATION_OF_THE_ACTIN_CYTOSKELETON_BY_RHO_GTPASES	22	-1.00898	0.619853	22	1.58426	0.109387	22	1.11579	0.45607
PID_P38_MK2_PATHWAY	16	-1.01023	0.620812	16	-1.37108	0.251543	16	-0.828639	0.805447
REACTOME_DEPOSITION_OF_NEW_CENPA_CONTAINING_NUCLEOSOMES_AT_THE_CENTROMERE	16	-1.01432	0.616652	too small	0	nd	15	1.51577	0.141791
REACTOME_NCAM_SIGNALING_FOR_NEURITE_OUT_GROWTH	38	-1.01879	0.6117	36	2.18874	0.0070043	38	2.57318	0.000520511
BIOCARTA_ATRBRCA_PATHWAY	15	-1.02028	0.611945	too small	0	nd	too small	0	nd
PID_LIS1_PATHWAY	20	-1.02317	0.609773	20	-0.957367	0.648928	20	0.662422	0.927531
REACTOME_SLC_MEDIATED_TRANSMEMBRANE_TRANSPORT	130	-1.02425	0.610872	132	1.16134	0.388227	129	1.13153	0.440681
REACTOME_MHC_CLASS_II_ANTIGEN_PRESENTATION	70	-1.02924	0.604867	70	0.513832	0.985056	69	0.632341	0.944205
BIOCARTA_MCM_PATHWAY	18	-1.02995	0.60661	17	-1.33401	0.277679	18	1.23866	0.330493
REACTOME_INHIBITION_OF_THE_PROTEOLYTIC_ACTIVITY_OF_APC_C_REQUIRED_FOR_THE_ONSET_OF_ANAPHASE_BY_MITOTIC_SPINDLE_CHECKPOINT_COMPONENTS	15	-1.03041	0.608901	15	-1.56666	0.133818	15	-1.13237	0.486036
REACTOME_POST_NMDA_RECEPTOR_ACTIVATION_EVENTS	20	-1.03424	0.605132	19	-0.701516	0.892177	20	0.89815	0.683757
REACTOME_SIGNALING_BY_EGFR_IN_CANCER	90	-1.03446	0.607859	90	0.884971	0.676077	87	-0.546853	0.984714
KEGG_GLYCOLYSIS_GLUCONEOGENESIS	32	-1.03569	0.608625	31	-0.875821	0.734518	30	0.672099	0.919084
PID_NOTCH_PATHWAY	45	-1.03681	0.609643	43	0.6456	0.919993	43	0.545023	0.982805
PID_TOLL_ENDOGENOUS_PATHWAY	20	-1.0381	0.610452	20	0.881885	0.677839	19	1.22972	0.337601
REACTOME_ACTIVATION_OF_NMDA_RECEPTOR_UPON_GLUTAMATE_BINDING_AND_POSTSYNAPTIC_EVENTS	20	-1.03857	0.612849	19	-0.705463	0.892189	20	0.881458	0.704307
REACTOME_BASIGIN_INTERACTIONS	19	-1.04575	0.602745	18	2.38993	0.00218778	18	2.21749	0.00636741
SIG_CHEMOTAXIS	38	-1.05104	0.596681	38	2.07101	0.0135514	38	1.35126	0.237058
KEGG_ABC_TRANSPORTERS	26	-1.05801	0.586789	25	1.26936	0.294604	25	1.29345	0.281308
PID_ARF6_PATHWAY	24	-1.06218	0.582581	25	-1.28027	0.314153	26	-1.18201	0.440495
KEGG_GAP_JUNCTION	60	-1.06859	0.574376	58	1.23383	0.324252	60	1.79394	0.0480737
REACTOME_PYRIMIDINE_METABOLISM	16	-1.07674	0.5632	15	-1.3765	0.250171	16	-0.677794	0.92757
REACTOME_A_TETRASACCHARIDE_LINKER_SEQUENCE_IS_REQUIRED_FOR_GAG_SYNTHESIS	19	-1.0784	0.563418	18	2.23546	0.00543058	19	2.45432	0.00128182
REACTOME_PI_3K_CASCADE	37	-1.08564	0.553841	36	0.945462	0.608639	36	0.754833	0.844234
REACTOME_GPVI_MEDIATED_ACTIVATION_CASCADE	26	-1.09169	0.546315	26	2.73709	0.000269993	26	2.64738	0.000293254
REACTOME_TIGHT_JUNCTION_INTERACTIONS	15	-1.09916	0.536629	too small	0	nd	too small	0	nd
REACTOME_POST_TRANSLATIONAL_MODIFICATION_SYNTHESIS_OF_GPI_ANCHORED_PROTEINS	24	-1.107	0.526457	24	-0.863755	0.743059	24	-0.814183	0.823059
KEGG_GLYCOSPHINGOLIPID_BIOSYNTHESIS_LACTO_AND_NEOLACTO_SERIES	15	-1.11905	0.509155	too small	0	nd	too small	0	nd
REACTOME_MRNA_CAPPING	20	-1.12021	0.51012	20	-1.67421	0.0908116	20	-1.27767	0.354703
KEGG_LYSINE_DEGRADATION	31	-1.1252	0.50428	30	1.01172	0.541888	31	0.918181	0.662983
REACTOME_APC_C_CDC20_MEDIATED_DEGRADATION_OF_MITOTIC_PROTEINS	49	-1.12611	0.505822	49	-2.8442	8.4748e-05	49	-2.35783	0.00359844
KEGG_P53_SIGNALING_PATHWAY	56	-1.12951	0.503127	56	-0.983816	0.619109	54	-0.649338	0.942644
ST_MYOCYTE_AD_PATHWAY	15	-1.13044	0.504463	15	1.00829	0.542911	15	-0.89106	0.752054
BIOCARTA_WNT_PATHWAY	20	-1.1305	0.507296	20	0.654097	0.915787	20	0.724705	0.869143
REACTOME_APC_C_CDH1_MEDIATED_DEGRADATION_OF_CDC20_AND_OTHER_APC_C_CDH1_TARGETED_PROTEINS_IN_LATE_MITOSIS_EARLY_G1	50	-1.13339	0.505318	50	-3.11917	0	50	-2.47416	0.00165689
REACTOME_SEMA4D_INDUCED_CELL_MIGRATION_AND_GROWTH_CONE_COLLAPSE	20	-1.13425	0.50693	20	0.818725	0.747885	20	0.967798	0.603945
REACTOME_KINESINS	19	-1.13646	0.506157	19	-1.03104	0.567135	19	1.01161	0.558071
REACTOME_PHASE_II_CONJUGATION	25	-1.14023	0.503136	24	-1.47363	0.184728	25	-1.24827	0.386356
KEGG_BIOSYNTHESIS_OF_UNSATURATED_FATTY_ACIDS	15	-1.14126	0.504507	15	0.833592	0.736463	too small	0	nd
BIOCARTA_GCR_PATHWAY	16	-1.14408	0.503103	16	1.11411	0.449143	16	1.46451	0.169021
REACTOME_AMINO_ACID_TRANSPORT_ACROSS_THE_PLASMA_MEMBRANE	18	-1.14582	0.503186	21	1.38624	0.210901	20	1.42715	0.186469
PID_FRA_PATHWAY	33	-1.14767	0.502935	33	2.45137	0.00135572	33	2.03513	0.0170418
REACTOME_GAB1_SIGNALOSOME	34	-1.14924	0.503294	34	0.957722	0.596424	33	-0.852861	0.790718
KEGG_PORPHYRIN_AND_CHLOROPHYLL_METABOLISM	21	-1.16223	0.484431	21	-1.0188	0.579429	21	-1.17191	0.448556
REACTOME_TRAFFICKING_OF_AMPA_RECEPTORS	16	-1.16472	0.48304	15	0.605588	0.949341	16	1.05225	0.528453
REACTOME_ELONGATION_ARREST_AND_RECOVERY	19	-1.16623	0.483607	19	-1.60973	0.113494	19	-1.46515	0.218472
REACTOME_SULFUR_AMINO_ACID_METABOLISM	17	-1.16911	0.481935	17	-0.953091	0.649569	17	-1.27975	0.355215
KEGG_EPITHELIAL_CELL_SIGNALING_IN_HELICOBACTER_PYLORI_INFECTION	53	-1.17007	0.48333	50	-0.762565	0.845131	53	0.842875	0.752616
REACTOME_ACTIVATED_AMPK_STIMULATES_FATTY_ACID_OXIDATION_IN_MUSCLE	15	-1.17223	0.482995	15	-0.781329	0.826284	15	-0.761345	0.870374
KEGG_DRUG_METABOLISM_OTHER_ENZYMES	19	-1.17294	0.484939	18	-0.861203	0.742703	19	0.590012	0.968845
REACTOME_MEMBRANE_TRAFFICKING	97	-1.17565	0.48358	96	-1.52738	0.15176	97	-1.70013	0.096516
REACTOME_TRANSPORT_OF_VITAMINS_NUCLEOSIDES_AND_RELATED_MOLECULES	19	-1.18872	0.464792	19	0.545374	0.979484	19	1.40057	0.198763
PID_MYC_PATHWAY	21	-1.18936	0.466774	21	-1.79742	0.0585999	21	-1.83822	0.0534542
REACTOME_LYSOSOME_VESICLE_BIOGENESIS	17	-1.19095	0.467201	17	0.537553	0.980688	17	0.736522	0.855189
PID_AVB3_INTEGRIN_PATHWAY	61	-1.19144	0.469517	61	3.50756	0	60	3.03558	0
REACTOME_E2F_MEDIATED_REGULATION_OF_DNA_REPLICATION	26	-1.21048	0.44204	24	-1.66233	0.094817	26	-1.29225	0.348269
KEGG_GALACTOSE_METABOLISM	19	-1.21103	0.444037	18	-0.858801	0.741746	19	1.40348	0.198279
REACTOME_TRANSPORT_OF_INORGANIC_CATIONS_ANIONS_AND_AMINO_ACIDS_OLIGOPEPTIDES	45	-1.21115	0.446867	49	1.66411	0.0799318	47	1.58222	0.111755
REACTOME_POTASSIUM_CHANNELS	30	-1.21223	0.448317	29	-1.62128	0.108959	30	1.60757	0.101362
REACTOME_M_G1_TRANSITION	63	-1.21696	0.444041	61	-2.52451	0.000660733	63	-1.85922	0.0488417
REACTOME_PIP3_ACTIVATES_AKT_SIGNALING	26	-1.2209	0.440683	26	-1.42459	0.214731	25	-1.00219	0.624833
REACTOME_TRANSCRIPTION_COUPLED_NER_TC_NER	32	-1.22694	0.434462	32	-1.70354	0.0821662	32	-1.57718	0.148972
REACTOME_MITOCHONDRIAL_PROTEIN_IMPORT	42	-1.23017	0.43223	41	-3.00215	3.96817e-05	42	-1.83003	0.0553785
REACTOME_REGULATION_OF_MITOTIC_CELL_CYCLE	59	-1.231	0.434009	59	-3.20262	0	59	-2.32896	0.00441013
REACTOME_G2_M_CHECKPOINTS	39	-1.23503	0.430816	38	-1.5031	0.16473	37	1.5087	0.145798
REACTOME_ACTIVATION_OF_ATR_IN_RESPONSE_TO_REPLICATION_STRESS	34	-1.23584	0.432617	33	-1.6214	0.109679	33	-1.35456	0.297202
REACTOME_SPHINGOLIPID_DE_NOVO_BIOSYNTHESIS	26	-1.24205	0.425957	24	-1.34889	0.265846	26	-0.787826	0.84787
PID_INTEGRIN_CS_PATHWAY	21	-1.24242	0.428464	22	3.08273	0	21	2.89116	4.66664e-05
REACTOME_O_LINKED_GLYCOSYLATION_OF_MUCINS	29	-1.24593	0.425982	31	1.67812	0.0758901	30	1.75531	0.0562926
REACTOME_FORMATION_OF_THE_HIV1_EARLY_ELONGATION_COMPLEX	21	-1.24904	0.424219	21	-1.73724	0.0761384	21	-1.36655	0.288709
PID_ALPHA_SYNUCLEIN_PATHWAY	22	-1.25912	0.411706	22	1.40399	0.20101	21	1.75458	0.0561771
PID_INSULIN_GLUCOSE_PATHWAY	18	-1.26208	0.410073	18	-1.44243	0.202451	17	-0.954639	0.682571
KEGG_HEDGEHOG_SIGNALING_PATHWAY	32	-1.26463	0.409372	30	0.950693	0.603376	33	1.90745	0.0315608
REACTOME_FATTY_ACID_TRIACYLGLYCEROL_AND_KETONE_BODY_METABOLISM	132	-1.27353	0.39906	131	-1.44271	0.203423	132	-1.30532	0.336444
REACTOME_TRANSPORT_OF_GLUCOSE_AND_OTHER_SUGARS_BILE_SALTS_AND_ORGANIC_ACIDS_METAL_IONS_AND_AMINE_COMPOUNDS	41	-1.27518	0.39959	42	1.10583	0.455542	40	-1.08274	0.522515
REACTOME_LAGGING_STRAND_SYNTHESIS	17	-1.27621	0.401146	15	1.54948	0.122125	17	1.6156	0.0985633
REACTOME_SIGNALING_BY_INSULIN_RECEPTOR	74	-1.27844	0.400923	70	-1.40492	0.229037	74	-0.692436	0.919198
PID_RXR_VDR_PATHWAY	22	-1.28082	0.400441	22	-0.822672	0.780668	22	-0.621986	0.961491
REACTOME_ACTIVATION_OF_THE_PRE_REPLICATIVE_COMPLEX	28	-1.28312	0.400237	26	-1.70537	0.0819326	28	1.55284	0.123818
PID_SYNDECAN_4_PATHWAY	23	-1.28551	0.39975	23	3.1703	0	23	2.81532	4.36877e-05
BIOCARTA_P53HYPOXIA_PATHWAY	18	-1.2893	0.397444	17	-0.712238	0.888435	17	-0.672927	0.928419
REACTOME_OTHER_SEMAPHORIN_INTERACTIONS	15	-1.28945	0.400419	too small	0	nd	too small	0	nd
PID_ATR_PATHWAY	32	-1.28949	0.403591	31	-1.45654	0.192869	31	1.49772	0.152044
PID_HNF3B_PATHWAY	17	-1.29335	0.401177	17	1.04822	0.504529	17	1.4447	0.177124
REACTOME_ORC1_REMOVAL_FROM_CHROMATIN	53	-1.29779	0.397767	52	-3.09929	2.46637e-05	53	-2.27869	0.00581059
REACTOME_GLUCONEOGENESIS	20	-1.29788	0.400971	20	-0.554033	0.977039	18	0.800985	0.801553
KEGG_BETA_ALANINE_METABOLISM	16	-1.302	0.398042	15	-0.692126	0.896294	17	0.978358	0.590021
PID_PLK1_PATHWAY	35	-1.30227	0.40101	34	-1.67827	0.0897676	35	1.51822	0.141673
KEGG_SNARE_INTERACTIONS_IN_VESICULAR_TRANSPORT	27	-1.30346	0.402745	27	-1.3747	0.250688	27	-1.19151	0.433802
KEGG_COMPLEMENT_AND_COAGULATION_CASCADES	31	-1.31014	0.396159	28	3.41214	0	30	3.20929	0
REACTOME_SYNTHESIS_OF_PA	16	-1.31511	0.391922	15	-0.741988	0.860503	16	0.744903	0.851902
PID_MYC_ACTIV_PATHWAY	58	-1.31851	0.390461	56	-1.05901	0.534351	58	0.933925	0.644296
KEGG_ALZHEIMERS_DISEASE	102	-1.33232	0.372902	100	-1.73402	0.0754395	101	-1.60649	0.134609
REACTOME_MITOTIC_PROMETAPHASE	67	-1.33821	0.3677	65	-2.79692	8.00398e-05	66	-1.96871	0.0282195
REACTOME_G1_PHASE	25	-1.33943	0.369201	25	-1.02968	0.56724	25	-1.13748	0.481873
REACTOME_INTRINSIC_PATHWAY_FOR_APOPTOSIS	23	-1.34057	0.370921	23	1.18774	0.368803	23	1.31832	0.259951
REACTOME_PHOSPHOLIPID_METABOLISM	148	-1.34497	0.367576	143	-1.20539	0.385771	148	0.944673	0.629968
KEGG_GLYCEROPHOSPHOLIPID_METABOLISM	54	-1.34601	0.369492	52	-0.904249	0.704593	52	0.560822	0.977351
PID_IL27_PATHWAY	15	-1.35132	0.365656	too small	0	nd	15	1.32638	0.255417
REACTOME_GLYCOLYSIS	17	-1.35517	0.363573	17	-1.36611	0.253742	16	-0.698683	0.920549
REACTOME_AMINO_ACID_AND_OLIGOPEPTIDE_SLC_TRANSPORTERS	24	-1.36204	0.357088	28	1.00608	0.543453	26	1.13298	0.44009
KEGG_SPHINGOLIPID_METABOLISM	27	-1.36529	0.355759	26	-1.10437	0.479863	27	1.04697	0.53537
REACTOME_POST_TRANSLATIONAL_PROTEIN_MODIFICATION	132	-1.36613	0.357973	134	2.51965	0.000854331	133	3.06171	0
PID_HDAC_CLASSI_PATHWAY	55	-1.37643	0.346883	54	-1.96307	0.0291069	55	-1.62687	0.127676
PID_RB_1PATHWAY	47	-1.37676	0.349797	46	-0.687282	0.899518	47	1.13705	0.435668
REACTOME_CYCLIN_E_ASSOCIATED_EVENTS_DURING_G1_S_TRANSITION_	49	-1.38266	0.345152	49	-3.58574	0	49	-3.03048	0
KEGG_FATTY_ACID_METABOLISM	29	-1.39547	0.330887	29	-1.0584	0.533323	29	-0.868771	0.774601
KEGG_CELL_CYCLE	103	-1.40101	0.326684	101	-1.94736	0.0311278	101	-1.73796	0.0831674
KEGG_HOMOLOGOUS_RECOMBINATION	17	-1.40566	0.324034	16	-1.03523	0.562319	17	1.2961	0.27969
REACTOME_PROTEIN_FOLDING	42	-1.40705	0.32556	41	-1.83409	0.0509151	42	-1.6061	0.133873
PID_INTEGRIN3_PATHWAY	35	-1.40955	0.325486	35	3.79216	0	36	3.55351	0
PID_PI3KCI_AKT_PATHWAY	30	-1.41482	0.321751	30	-1.13882	0.457806	29	-0.983803	0.641109
BIOCARTA_CELLCYCLE_PATHWAY	17	-1.42042	0.317725	17	-0.907377	0.703725	17	-0.697587	0.919623
PID_ECADHERIN_STABILIZATION_PATHWAY	33	-1.435	0.301942	32	-1.01744	0.57967	33	0.712674	0.883157
REACTOME_PLATELET_ACTIVATION_SIGNALING_AND_AGGREGATION	139	-1.43681	0.302881	138	3.5308	0	137	3.72015	0
REACTOME_ENOS_ACTIVATION_AND_REGULATION	16	-1.45434	0.283932	16	-0.869672	0.740336	16	0.988217	0.58097
REACTOME_LOSS_OF_NLP_FROM_MITOTIC_CENTROSOMES	47	-1.45761	0.283243	46	-1.5551	0.138398	47	-1.16935	0.450447
KEGG_OLFACTORY_TRANSDUCTION	15	-1.46108	0.282263	15	0.718761	0.862196	too small	0	nd
KEGG_DILATED_CARDIOMYOPATHY	53	-1.473	0.271139	52	2.75389	0.000263694	51	2.94639	2.49681e-05
REACTOME_GLYCEROPHOSPHOLIPID_BIOSYNTHESIS	63	-1.47917	0.267028	60	-1.46481	0.190871	62	-1.10405	0.506763
REACTOME_INTEGRIN_CELL_SURFACE_INTERACTIONS	65	-1.48306	0.265599	66	3.99381	0	65	3.78688	0
REACTOME_NUCLEAR_RECEPTOR_TRANSCRIPTION_PATHWAY	24	-1.48512	0.266249	23	-2.13928	0.0104191	24	-1.67098	0.109612
NABA_COLLAGENS	31	-1.48613	0.268274	29	4.23945	0	31	4.51058	0
REACTOME_RECRUITMENT_OF_MITOTIC_CENTROSOME_PROTEINS_AND_COMPLEXES	53	-1.48856	0.268522	52	-1.69869	0.0831811	53	-1.34295	0.304779
PID_E2F_PATHWAY	65	-1.52511	0.23153	62	-1.46462	0.189883	64	-1.222	0.405797
REACTOME_CHROMOSOME_MAINTENANCE	60	-1.52635	0.233148	54	-1.81516	0.0550877	58	2.24978	0.00510025
REACTOME_GAP_JUNCTION_TRAFFICKING	17	-1.52699	0.235504	16	-1.10418	0.478263	17	-1.00362	0.624619
PID_P53_DOWNSTREAM_PATHWAY	108	-1.53553	0.229147	106	-1.30725	0.297994	107	-0.765822	0.870639
PID_HDAC_CLASSII_PATHWAY	27	-1.57674	0.192765	26	-1.30368	0.297695	27	-0.691741	0.917715
REACTOME_TRANSMEMBRANE_TRANSPORT_OF_SMALL_MOLECULES	230	-1.58001	0.192442	231	1.96022	0.0241636	227	2.27708	0.00424292
PID_LKB1_PATHWAY	37	-1.58966	0.186323	36	-1.7981	0.058956	37	-1.32702	0.319244
KEGG_BUTANOATE_METABOLISM	21	-1.60741	0.174401	20	-1.85434	0.0466489	21	-1.73871	0.0835444
KEGG_DNA_REPLICATION	31	-1.61778	0.167909	29	1.69877	0.0714265	31	1.59089	0.108595
REACTOME_PTM_GAMMA_CARBOXYLATION_HYPUSINE_FORMATION_AND_ARYLSULFATASE_ACTIVATION	16	-1.63157	0.159139	16	1.179	0.376147	17	1.46864	0.166888
REACTOME_CELL_SURFACE_INTERACTIONS_AT_THE_VASCULAR_WALL	67	-1.63306	0.160392	63	4.02107	0	66	3.87071	0
KEGG_AMINO_SUGAR_AND_NUCLEOTIDE_SUGAR_METABOLISM	38	-1.63622	0.160394	37	-0.892872	0.71435	38	1.27824	0.29455
REACTOME_EXTENSION_OF_TELOMERES	23	-1.64699	0.154418	20	-1.51232	0.16078	23	1.70593	0.0687388
REACTOME_CELL_CYCLE_CHECKPOINTS	95	-1.66047	0.14667	94	-2.93796	3.79181e-05	93	-2.28063	0.00587034
KEGG_ARRHYTHMOGENIC_RIGHT_VENTRICULAR_CARDIOMYOPATHY_ARVC	51	-1.67455	0.138913	50	2.78486	0.000233434	48	2.36082	0.00251789
REACTOME_RESPIRATORY_ELECTRON_TRANSPORT	40	-1.68535	0.133406	40	-3.40625	0	40	-2.81914	5.88641e-05
PID_INTEGRIN2_PATHWAY	16	-1.69562	0.128821	16	2.57439	0.000620929	16	2.6331	0.000317994
REACTOME_HEMOSTASIS	300	-1.6959	0.130647	290	4.24388	0	296	4.19061	0
KEGG_NOTCH_SIGNALING_PATHWAY	38	-1.70157	0.129134	37	-1.05129	0.542408	38	1.44871	0.175727
REACTOME_PHASE1_FUNCTIONALIZATION_OF_COMPOUNDS	26	-1.73421	0.110783	27	-1.36494	0.253446	28	1.16885	0.398432
PID_P73PATHWAY	61	-1.74016	0.109577	61	-1.19432	0.39759	60	1.19245	0.372744
BIOCARTA_PROTEASOME_PATHWAY	22	-1.74099	0.110988	22	-2.55155	0.000584831	22	-2.04367	0.0193634
REACTOME_NCAM1_INTERACTIONS	19	-1.75241	0.106855	17	2.86113	0.000120091	19	3.39662	0
PID_TAP63_PATHWAY	43	-1.75742	0.105803	43	-1.85363	0.046404	43	-1.09526	0.511419
REACTOME_DNA_STRAND_ELONGATION	26	-1.76161	0.105325	24	-1.65839	0.094337	26	1.88805	0.0333565
REACTOME_ACTIVATION_OF_CHAPERONE_GENES_BY_XBP1S	33	-1.77197	0.101257	33	-0.908588	0.703912	33	1.31172	0.264546
REACTOME_SYNTHESIS_OF_DNA	73	-1.77595	0.100922	70	-3.28333	0	73	-2.1524	0.011099
KEGG_HUNTINGTONS_DISEASE	108	-1.77666	0.102328	108	-1.87686	0.0428704	107	-2.10032	0.0143937
PID_HDAC_CLASSIII_PATHWAY	21	-1.7769	0.104115	21	-1.12441	0.463598	21	-1.09282	0.509688
REACTOME_BIOLOGICAL_OXIDATIONS	51	-1.79867	0.0951052	51	-1.90375	0.0380949	53	-1.14168	0.477116
KEGG_GLUTATHIONE_METABOLISM	29	-1.80656	0.092864	29	-2.08817	0.0140374	29	-1.64719	0.119061
REACTOME_HS_GAG_DEGRADATION	16	-1.81656	0.0897344	15	1.75914	0.0567243	16	2.30561	0.00361306
REACTOME_MITOTIC_G2_G2_M_PHASES	65	-1.81963	0.0902726	64	-2.00045	0.0239201	65	-1.45472	0.222908
PID_INTEGRIN_A9B1_PATHWAY	21	-1.83006	0.0869026	20	2.89402	0.000122315	21	3.06566	0
REACTOME_CYTOCHROME_P450_ARRANGED_BY_SUBSTRATE_TYPE	17	-1.83723	0.0853835	18	-1.23827	0.350801	19	1.11871	0.453456
PID_FOXM1_PATHWAY	31	-1.8392	0.0862465	30	-1.24077	0.349218	31	1.73213	0.062468
REACTOME_MITOTIC_M_M_G1_PHASES	134	-1.84022	0.0877314	130	-3.53746	0	133	-2.71251	0.000205374
KEGG_BASE_EXCISION_REPAIR	27	-1.84677	0.0867524	27	-1.37462	0.249383	26	0.906554	0.676967
REACTOME_TELOMERE_MAINTENANCE	30	-1.86963	0.0788106	27	-1.53206	0.149433	30	1.90566	0.0316947
REACTOME_SPHINGOLIPID_METABOLISM	51	-1.87404	0.0788167	50	-0.836135	0.768037	52	1.34401	0.242222
REACTOME_CHOLESTEROL_BIOSYNTHESIS	18	-1.8982	0.0709347	18	-2.4911	0.000842497	18	-1.40525	0.257414
REACTOME_RESPIRATORY_ELECTRON_TRANSPORT_ATP_SYNTHESIS_BY_CHEMIOSMOTIC_COUPLING_AND_HEAT_PRODUCTION_BY_UNCOUPLING_PROTEINS_	46	-1.9155	0.065781	46	-3.52787	0	46	-2.79729	8.17792e-05
REACTOME_RESPONSE_TO_ELEVATED_PLATELET_CYTOSOLIC_CA2_	57	-1.9287	0.0627845	55	2.91602	0.00011016	56	3.7123	0
KEGG_PARKINSONS_DISEASE	69	-1.93856	0.06087	69	-2.37595	0.00213276	68	-2.1925	0.00922624
REACTOME_G1_S_TRANSITION	85	-1.94983	0.0587782	83	-3.33522	0	85	-2.21471	0.00829208
PID_UPA_UPAR_PATHWAY	30	-1.98387	0.0496421	29	2.72178	0.000296207	29	2.99451	0
REACTOME_DNA_REPLICATION	149	-1.98424	0.0509012	144	-3.84161	0	148	-2.84491	3.4232e-05
REACTOME_MITOTIC_G1_G1_S_PHASES	104	-1.98588	0.0517875	102	-2.77961	7.71812e-05	104	-2.22323	0.00803172
PID_AURORA_B_PATHWAY	33	-2.01192	0.0464714	32	-0.901349	0.704854	34	1.85751	0.0373272
REACTOME_TCA_CYCLE_AND_RESPIRATORY_ELECTRON_TRANSPORT	73	-2.04966	0.0384373	72	-3.03302	2.09641e-05	73	-2.43311	0.00227234
KEGG_METABOLISM_OF_XENOBIOTICS_BY_CYTOCHROME_P450	15	-2.064	0.0364828	too small	0	nd	15	-2.05256	0.0186185
REACTOME_S_PHASE	87	-2.09059	0.0321447	84	-3.24738	0	87	-2.22479	0.00809014
REACTOME_LIPOPROTEIN_METABOLISM	15	-2.1106	0.0294998	too small	0	nd	15	1.94894	0.025242
REACTOME_GLYCOSPHINGOLIPID_METABOLISM	25	-2.12103	0.028511	26	1.03083	0.522391	26	1.82345	0.0429575
PID_AURORA_A_PATHWAY	29	-2.12572	0.0288779	27	-1.29943	0.299534	28	1.19022	0.372908
REACTOME_LIPID_DIGESTION_MOBILIZATION_AND_TRANSPORT	24	-2.1489	0.0262035	23	0.795091	0.772033	23	1.89551	0.033052
REACTOME_METABOLISM_OF_PROTEINS	293	-2.16823	0.0238477	293	-1.91081	0.0375126	294	-1.64147	0.121206
KEGG_ARACHIDONIC_ACID_METABOLISM	28	-2.23894	0.0156119	27	-3.17471	0	28	-2.00892	0.0230467
PID_INTEGRIN1_PATHWAY	56	-2.24954	0.0150942	56	5.17645	0	56	4.98055	0
KEGG_ECM_RECEPTOR_INTERACTION	67	-2.25439	0.0150293	67	5.23935	0	68	5.01735	0
REACTOME_TRIGLYCERIDE_BIOSYNTHESIS	29	-2.3049	0.0116255	29	1.09711	0.460207	29	1.33697	0.248025
KEGG_PPAR_SIGNALING_PATHWAY	40	-2.43507	0.00476815	40	-0.96986	0.631943	39	1.60976	0.100792
KEGG_LYSOSOME	102	-2.46861	0.00421306	100	1.76459	0.0556534	102	2.5236	0.000745779
KEGG_OXIDATIVE_PHOSPHORYLATION	70	-2.49061	0.00386939	67	-3.00437	4.06265e-05	70	-1.52204	0.178618
REACTOME_METABOLISM_OF_LIPIDS_AND_LIPOPROTEINS	336	-2.52534	0.00288077	328	-1.78156	0.0626639	336	0.996203	0.571452
REACTOME_IRON_UPTAKE_AND_TRANSPORT	28	-2.53293	0.0030181	25	0.776306	0.794789	28	2.591	0.000454269
REACTOME_TRANSFERRIN_ENDOCYTOSIS_AND_RECYCLING	20	-2.57119	0.00226311	17	-0.607401	0.948558	20	2.00951	0.0191187
KEGG_VIBRIO_CHOLERAE_INFECTION	41	-2.58072	0.00232776	38	1.24597	0.315688	40	2.20641	0.00666869
REACTOME_CELL_CYCLE_MITOTIC	248	-2.62578	0.00159277	242	-4.42215	0	247	-3.21874	0
REACTOME_CELL_CYCLE	288	-2.67594	0.00126081	280	-4.29922	0	284	-3.29779	0
PID_SYNDECAN_1_PATHWAY	38	-2.67826	0.00137543	37	3.10918	0	38	3.48621	0
REACTOME_INSULIN_RECEPTOR_RECYCLING	17	-2.74566	0.00109406	too small	0	nd	17	1.759	0.0559149
REACTOME_COLLAGEN_FORMATION	42	-2.8181	0.000599547	39	4.24749	0	42	4.75505	0
NABA_ECM_GLYCOPROTEINS	118	-2.8827	0.000415569	107	6.59962	0	116	6.82828	0
NABA_CORE_MATRISOME	170	-2.92913	0.000474936	157	8.80597	0	166	8.77033	0
REACTOME_LATENT_INFECTION_OF_HOMO_SAPIENS_WITH_MYCOBACTERIUM_TUBERCULOSIS	23	-3.16464	0.000112368	20	1.08182	0.475948	23	2.69335	0.000234177
NABA_SECRETED_FACTORS	146	-3.2885	0.000134842	135	4.09829	0	142	4.93757	0
REACTOME_EXTRACELLULAR_MATRIX_ORGANIZATION	56	-3.75821	0	53	4.96537	0	55	5.62285	0
NABA_ECM_REGULATORS	123	-4.35229	0	120	4.37578	0	126	4.55784	0
NABA_MATRISOME_ASSOCIATED	348	-4.99179	0	329	6.97437	0	338	7.5965	0
NABA_MATRISOME	518	-5.82765	0	486	10.5019	0	504	11.1944	0

## Sheet: S9. GSEA NES C6 Onco Signatures
Table S9. GSEA normalized enrichment scores (NES) for each pairwise comparison using the MSigDB C6 Oncogenic Signature gene sets collection. The size column indicates the number of genes represented in each gene set, and the FDR q-value represents the false discovery rate for each analysis.
	CAAvsCOSCC			CAAvsHGIN			COSCCvsHGIN
NAME	SIZE	NES	FDR q-val	SIZE	NES	FDR q-val	SIZE	NES	FDR q-val
PIGF_UP.V1_UP	154	3.1027	0	151	2.33528	0.00120407	151	1.33857	0.164272
STK33_DN	169	2.64481	0.00137047	162	1.78233	0.0268717	162	1.68868	0.0397456
TBK1.DF_DN	241	2.59032	0.00136838	239	1.91334	0.0135827	234	-1.72652	0.0639489
RPS14_DN.V1_UP	122	2.45909	0.00313584	117	5.21958	0	117	4.63978	0
CAMP_UP.V1_DN	148	2.4099	0.00384344	148	1.85872	0.0179874	141	-1.30745	0.268686
LTE2_UP.V1_DN	137	2.39448	0.00363391	131	1.916	0.0135525	134	-1.10794	0.414619
STK33_NOMO_UP	211	2.39401	0.00311478	207	2.83817	0	206	1.74609	0.031762
ERB2_UP.V1_DN	149	2.39216	0.00280569	144	1.23151	0.238243	148	-1.172	0.38033
KRAS.KIDNEY_UP.V1_UP	64	2.3622	0.00278228	61	3.53803	0	62	3.0097	0
HOXA9_DN.V1_UP	149	2.29607	0.00461255	149	3.21821	0	147	2.35099	0.00124964
PRC1_BMI_UP.V1_UP	92	2.24382	0.00536909	93	3.43335	0	87	2.55722	0.000289087
MEK_UP.V1_DN	142	2.23416	0.00524766	136	1.25579	0.21912	139	-1.13064	0.401266
RAF_UP.V1_UP	152	2.197	0.00634063	146	2.84721	0	149	2.28912	0.00174404
PTEN_DN.V1_DN	68	2.15052	0.00806508	67	3.53838	0	66	3.09627	0
STK33_NOMO_DN	162	2.10242	0.0104493	157	1.45872	0.108288	157	1.71899	0.0353248
STK33_SKM_DN	159	2.0721	0.0119702	151	2.37252	0.000998809	154	2.68094	8.63339e-05
KRAS.LUNG_UP.V1_UP	58	2.06204	0.0120093	54	3.71833	0	57	3.8157	0
MTOR_UP.N4.V1_DN	92	2.03302	0.0134226	90	0.922439	0.556747	92	-1.07148	0.431677
JAK2_DN.V1_DN	67	2.00632	0.015062	64	0.904034	0.578847	64	0.822047	0.708225
RAF_UP.V1_DN	143	1.99394	0.0156425	131	2.45861	0.000508842	143	2.57893	0.000215533
PTEN_DN.V1_UP	83	1.89953	0.0266165	79	3.7651	0	81	3.30367	0
BCAT_BILD_ET_AL_DN	37	1.8723	0.0297735	37	1.51083	0.0885597	37	-1.08033	0.436022
P53_DN.V2_UP	65	1.86793	0.0290636	65	2.76574	6.47478e-05	60	2.60533	0.00016336
KRAS.PROSTATE_UP.V1_DN	62	1.80468	0.0397598	61	-2.48636	0.00133714	60	-1.90932	0.0258415
JNK_DN.V1_UP	94	1.79427	0.0402019	90	2.95989	0	91	3.2358	0
KRAS.KIDNEY_UP.V1_DN	56	1.78162	0.0415434	54	3.1592	0	54	2.7284	6.15215e-05
BMI1_DN_MEL18_DN.V1_UP	109	1.77623	0.0412873	109	4.35791	0	106	4.76855	0
BMI1_DN.V1_UP	115	1.76119	0.0432257	110	4.2374	0	110	4.5001	0
JAK2_DN.V1_UP	59	1.76087	0.0417582	55	2.21465	0.00234697	56	1.77351	0.0281702
SIRNA_EIF4GI_UP	69	1.71918	0.0499198	68	-1.56324	0.0910729	69	-2.14502	0.0132586
STK33_SKM_UP	189	1.65518	0.0665395	186	3.32233	0	182	3.05069	0
EGFR_UP.V1_UP	147	1.64777	0.0665786	143	3.69816	0	145	3.58291	0
BMI1_DN.V1_DN	90	1.6266	0.0713822	88	-1.64409	0.075639	88	-2.22185	0.0129412
BCAT_GDS748_UP	34	1.61863	0.0715627	33	2.33158	0.00121332	34	2.35454	0.00123575
STK33_UP	205	1.55827	0.0913285	203	2.70057	9.53679e-05	201	2.20515	0.00263871
PRC2_EED_UP.V1_UP	102	1.52255	0.104146	100	2.30733	0.00148774	100	2.07362	0.0057039
EGFR_UP.V1_DN	133	1.47097	0.1272	123	1.02738	0.427384	132	-1.53667	0.147076
KRAS.DF.V1_DN	118	1.44368	0.139523	112	1.86724	0.0174657	107	1.52573	0.0792872
MTOR_UP.V1_DN	120	1.43604	0.140219	116	2.63325	0.000183604	119	2.38679	0.000991737
CTIP_DN.V1_DN	54	1.43431	0.137892	52	1.56336	0.0719468	50	1.00127	0.459778
IL2_UP.V1_DN	89	1.42969	0.136914	85	2.32963	0.00119493	86	2.21845	0.00251728
KRAS.50_UP.V1_DN	19	1.409	0.146101	18	-1.81069	0.0423919	19	-2.33226	0.00857767
PDGF_UP.V1_UP	113	1.40781	0.143519	112	-1.22745	0.281961	112	-1.27974	0.282887
BRCA1_DN.V1_UP	42	1.34852	0.179223	38	3.57135	0	36	3.62999	0
CRX_DN.V1_UP	71	1.28368	0.227133	68	1.78886	0.0262237	68	1.68177	0.0406148
SNF5_DN.V1_UP	129	1.23462	0.267484	127	2.88778	0	127	3.39058	0
ATM_DN.V1_DN	56	1.21516	0.280652	55	1.53959	0.0788411	54	-1.48869	0.171367
YAP1_UP	31	1.20899	0.281243	31	2.06535	0.00587617	30	1.82899	0.0221419
GCNP_SHH_UP_LATE.V1_UP	136	1.19479	0.290305	130	1.41441	0.125747	134	1.56529	0.0674045
NFE2L2.V2	212	1.19081	0.288789	200	2.09226	0.00490469	206	2.02171	0.00797957
CAHOY_NEURONAL	31	1.16271	0.312389	26	2.15168	0.00348942	27	2.25006	0.00210505
CSR_EARLY_UP.V1_UP	136	1.1302	0.342765	132	1.078	0.379669	133	0.728155	0.824395
NRL_DN.V1_DN	81	1.0452	0.442071	79	1.59501	0.0633175	81	1.24133	0.234088
VEGF_A_UP.V1_DN	147	1.04425	0.434939	143	1.71365	0.0369631	143	1.506	0.0860631
SIRNA_EIF4GI_DN	66	1.02458	0.453159	64	1.34646	0.159607	63	1.12007	0.340543
GCNP_SHH_UP_EARLY.V1_UP	120	0.977427	0.508759	119	-0.893216	0.630596	119	1.08149	0.374004
MYC_UP.V1_UP	113	0.905792	0.605654	114	-1.8697	0.0328274	113	-1.47556	0.170605
PDGF_ERK_DN.V1_UP	93	0.896066	0.610076	91	1.06103	0.392246	93	0.805424	0.727159
CAHOY_OLIGODENDROCUTIC	58	0.79433	0.749766	58	1.5825	0.0658253	54	1.1172	0.340898
PDGF_UP.V1_DN	54	0.753361	0.7946	54	1.41593	0.125804	53	0.974732	0.4917
YAP1_DN	20	0.66458	0.888442	20	1.43606	0.116865	20	1.12578	0.339346
DCA_UP.V1_DN	109	-0.491899	0.991712	106	-0.867876	0.651795	111	0.799987	0.73039
CYCLIN_D1_UP.V1_DN	113	-0.672086	0.885463	114	0.814147	0.693731	112	1.04972	0.406731
GLI1_UP.V1_DN	17	-0.70477	0.854844	17	0.865683	0.624313	17	1.03169	0.423227
RB_P130_DN.V1_DN	107	-0.774041	0.768434	107	-2.25391	0.00558903	108	-2.05341	0.0167658
EIF4E_DN	87	-0.812154	0.719053	86	1.08096	0.379278	86	1.08731	0.369764
TBK1.DF_UP	219	-0.817252	0.717549	212	1.21265	0.251327	218	1.42752	0.117159
BCAT_GDS748_DN	35	-0.844054	0.683607	34	0.900667	0.579504	35	1.16718	0.299142
PDGF_ERK_DN.V1_DN	120	-0.855331	0.672027	119	-1.59467	0.0815095	117	-1.27105	0.278856
LTE2_UP.V1_UP	142	-0.871916	0.653034	139	1.6879	0.0420633	141	1.73281	0.0334904
TBK1.DN.48HRS_UP	44	-0.8862	0.636429	44	1.38339	0.139415	44	1.07118	0.382766
CSR_EARLY_UP.V1_DN	92	-0.922313	0.586889	91	-0.815254	0.692182	93	-0.660522	0.891531
RB_P107_DN.V1_DN	107	-0.92733	0.584684	107	-1.96039	0.0251879	107	-1.96862	0.0228937
TBK1.DN.48HRS_DN	41	-0.940529	0.569805	41	-0.97949	0.51781	40	-0.949056	0.574329
RELA_DN.V1_UP	77	-1.00287	0.485322	76	-1.97845	0.0254537	76	-2.08496	0.016343
TGFB_UP.V1_DN	127	-1.01375	0.474775	119	1.08105	0.382025	125	1.56188	0.0678282
ESC_J1_UP_LATE.V1_DN	132	-1.05504	0.423282	130	0.992999	0.465713	128	-0.69302	0.88338
GLI1_UP.V1_UP	20	-1.09548	0.37697	19	0.996764	0.463898	20	0.890916	0.608177
NRL_DN.V1_UP	78	-1.11961	0.351575	78	0.968281	0.495979	77	1.24114	0.232429
GCNP_SHH_UP_EARLY.V1_DN	102	-1.14659	0.32454	99	1.48438	0.0989028	99	1.37861	0.140412
WNT_UP.V1_DN	98	-1.14716	0.326913	96	2.25886	0.00182854	95	2.26235	0.00194537
CAHOY_ASTROCYTIC	57	-1.14998	0.326749	56	-2.03361	0.0200707	56	-1.98025	0.0240845
CYCLIN_D1_KE_.V1_DN	106	-1.15102	0.328662	103	3.03872	0	99	2.69479	5.69644e-05
MTOR_UP.N4.V1_UP	157	-1.20639	0.273176	157	-1.0309	0.474868	153	1.48899	0.0925297
AKT_UP_MTOR_DN.V1_DN	120	-1.24876	0.236559	118	2.32836	0.0011771	116	2.86239	3.44284e-05
PRC2_SUZ12_UP.V1_UP	95	-1.26062	0.229261	91	3.33736	0	88	3.13791	0
BRCA1_DN.V1_DN	72	-1.26891	0.22459	69	-1.14336	0.352771	69	-0.953175	0.588052
E2F3_UP.V1_DN	85	-1.29364	0.207754	84	1.12477	0.336589	80	1.14422	0.320663
RB_DN.V1_UP	97	-1.33272	0.180327	92	-1.50946	0.105964	97	-0.936995	0.572534
ALK_DN.V1_UP	74	-1.34761	0.172298	74	3.12797	0	69	3.37567	0
RELA_DN.V1_DN	52	-1.37692	0.15403	48	2.1458	0.00354901	51	2.33498	0.00140362
E2F1_UP.V1_UP	144	-1.41843	0.130251	140	1.46772	0.105687	142	1.38399	0.138443
PRC2_EZH2_UP.V1_DN	117	-1.47378	0.104395	111	-0.855342	0.652224	114	1.42419	0.117754
TGFB_UP.V1_UP	138	-1.4851	0.100356	135	2.91259	0	137	2.84815	3.36634e-05
KRAS.300_UP.V1_DN	63	-1.49209	0.0977476	62	1.90197	0.014283	62	1.66551	0.0426453
ATF2_S_UP.V1_UP	96	-1.51937	0.0881577	93	1.71134	0.037124	90	1.70639	0.0367856
CORDENONSI_YAP_CONSERVED_SIGNATURE	50	-1.5313	0.0839248	48	1.63512	0.0530722	50	2.69775	5.80392e-05
RAPA_EARLY_UP.V1_UP	90	-1.53707	0.0828885	84	1.43884	0.116727	87	1.60095	0.0570295
CAMP_UP.V1_UP	145	-1.56364	0.0738029	143	-1.60973	0.0800732	144	-1.3474	0.255974
KRAS.PROSTATE_UP.V1_UP	60	-1.57145	0.0719586	58	2.881	0	58	3.09287	0
AKT_UP.V1_DN	133	-1.57543	0.0714577	129	2.9529	0	131	3.05453	0
NOTCH_DN.V1_UP	91	-1.59784	0.0646386	85	1.55867	0.0726773	87	1.67953	0.0406206
GCNP_SHH_UP_LATE.V1_DN	122	-1.60912	0.0619355	121	1.58937	0.0643466	119	1.9773	0.00999161
P53_DN.V1_DN	119	-1.61245	0.0615207	119	3.49266	0	119	3.80247	0
PKCA_DN.V1_UP	74	-1.61301	0.0621025	72	1.12196	0.337059	75	1.78541	0.0270731
BCAT_BILD_ET_AL_UP	30	-1.63629	0.0566794	30	1.0748	0.38064	30	1.63692	0.0488287
SRC_UP.V1_DN	97	-1.66111	0.0505199	95	-1.42598	0.145649	93	0.667885	0.884896
DCA_UP.V1_UP	85	-1.67112	0.0488305	81	1.4059	0.129365	79	1.26189	0.2187
ESC_V6.5_UP_EARLY.V1_UP	105	-1.684	0.0459551	101	1.99796	0.00872878	102	2.54744	0.000311543
RB_DN.V1_DN	91	-1.69074	0.0449073	90	-1.63765	0.0738974	91	1.72477	0.0348667
KRAS.50_UP.V1_UP	29	-1.70869	0.0418877	25	3.70864	0	29	3.45903	0
NOTCH_DN.V1_DN	89	-1.71409	0.0411869	86	2.50533	0.000376988	79	2.41371	0.000930503
KRAS.AMP.LUNG_UP.V1_UP	44	-1.73354	0.0379868	40	2.90727	0	40	3.19651	0
IL21_UP.V1_UP	90	-1.73925	0.0374947	89	2.61847	0.000173589	84	2.35848	0.00120626
ESC_J1_UP_EARLY.V1_DN	123	-1.76294	0.0334275	118	1.25892	0.218291	119	1.41029	0.123893
EIF4E_UP	61	-1.77443	0.0319979	61	-1.27841	0.242857	61	-1.14536	0.39875
MEL18_DN.V1_UP	111	-1.78902	0.0303315	109	3.97859	0	107	4.33881	0
IL21_UP.V1_DN	68	-1.80447	0.0285883	62	2.51525	0.000331257	65	2.39037	0.00100632
BCAT.100_UP.V1_UP	29	-1.81655	0.0274356	27	2.27126	0.00174376	27	2.80928	6.54484e-05
VEGF_A_UP.V1_UP	123	-1.82058	0.0270976	120	3.51155	0	119	3.60292	0
MYC_UP.V1_DN	97	-1.83072	0.0259814	96	1.86673	0.0172907	95	1.60668	0.0561902
ERB2_UP.V1_UP	138	-1.83797	0.0251287	137	2.99014	0	135	3.0618	0
AKT_UP_MTOR_DN.V1_UP	112	-1.8555	0.0234082	110	-2.64749	0.000681975	109	-1.32201	0.268435
LEF1_UP.V1_UP	107	-1.87732	0.02078	104	4.98022	0	102	4.82101	0
CRX_NRL_DN.V1_UP	80	-1.89553	0.018896	78	1.38888	0.137444	78	1.98064	0.00983387
PKCA_DN.V1_DN	103	-1.90392	0.0184585	99	2.62995	0.00018014	99	2.73389	6.27771e-05
P53_DN.V2_DN	75	-1.9556	0.0142403	72	2.01727	0.00805154	76	2.42745	0.000907494
PTEN_DN.V2_DN	83	-1.9681	0.0135204	79	1.6387	0.0527095	80	1.71113	0.0362074
MTOR_UP.V1_UP	108	-1.96883	0.0136415	106	-1.6474	0.0784108	108	1.17978	0.288196
IL15_UP.V1_DN	84	-1.98385	0.0128538	80	2.89757	0	79	2.72442	6.03152e-05
E2F3_UP.V1_UP	114	-1.99203	0.0125203	107	1.85129	0.0186327	106	1.99542	0.00902084
ALK_DN.V1_DN	59	-2.00015	0.0123326	57	1.35168	0.157623	60	2.2084	0.0026457
PTEN_DN.V2_UP	77	-2.00603	0.0120306	76	1.96112	0.0108664	75	2.37423	0.00110118
KRAS.600_UP.V1_DN	119	-2.01005	0.0121133	116	-2.56546	0.00130251	116	-2.54339	0.00312425
RAPA_EARLY_UP.V1_DN	127	-2.0196	0.0116998	126	-1.53078	0.10039	127	0.710764	0.840634
JNK_DN.V1_DN	104	-2.04596	0.00986296	102	3.84488	0	98	4.07703	0
ATF2_UP.V1_DN	126	-2.05096	0.00973315	125	3.44697	0	122	3.07856	0
LEF1_UP.V1_DN	128	-2.08455	0.00796298	121	2.45167	0.000569427	129	2.41812	0.000893315
CAHOY_ASTROGLIAL	74	-2.11223	0.00662423	70	3.75134	0	72	3.64807	0
CRX_NRL_DN.V1_DN	70	-2.11878	0.00656228	70	-1.19547	0.305317	72	1.0984	0.359829
CYCLIN_D1_UP.V1_UP	120	-2.12314	0.00664695	116	1.07131	0.382142	118	1.67371	0.0412542
PRC2_SUZ12_UP.V1_DN	85	-2.14577	0.00581399	82	1.75057	0.0316951	85	2.40448	0.00092702
CSR_LATE_UP.V1_DN	122	-2.15173	0.0057944	118	3.1138	0	120	3.1553	0
KRAS.300_UP.V1_UP	68	-2.17802	0.00521164	63	4.71475	0	67	4.69301	0
ATM_DN.V1_UP	61	-2.21039	0.00451558	59	1.92358	0.0131898	58	2.68515	8.79036e-05
PRC2_EZH2_UP.V1_UP	123	-2.21938	0.0044615	120	3.27792	0	120	3.2328	0
AKT_UP.V1_UP	111	-2.23099	0.00427643	111	-2.92387	0.000383995	110	-1.92225	0.0264876
CTIP_DN.V1_UP	45	-2.23394	0.00427596	41	2.91038	0	45	2.64292	0.000110629
CRX_DN.V1_DN	82	-2.24416	0.00400401	82	2.2831	0.00172948	81	2.20538	0.00266975
CSR_LATE_UP.V1_UP	118	-2.2576	0.00373555	114	-1.72992	0.0593609	117	-0.820129	0.730867
E2F1_UP.V1_DN	146	-2.2704	0.00365064	146	1.72227	0.0359467	146	2.31544	0.00146865
P53_DN.V1_UP	137	-2.27401	0.00371613	132	2.39266	0.000955945	133	2.72368	5.91553e-05
PIGF_UP.V1_DN	88	-2.2764	0.00382542	87	1.71721	0.0364632	89	2.26756	0.0019513
SINGH_KRAS_DEPENDENCY_SIGNATURE_	20	-2.29582	0.00346223	20	-1.91833	0.029177	20	1.12157	0.341521
KRAS.600_UP.V1_UP	121	-2.32491	0.0027463	115	6.31313	0	116	6.16129	0
ESC_V6.5_UP_LATE.V1_DN	130	-2.33845	0.002471	128	-1.32505	0.211865	126	1.04278	0.412576
KRAS.DF.V1_UP	143	-2.33986	0.00251128	142	2.62543	0.000176804	143	3.30876	0
KRAS.BREAST_UP.V1_DN	60	-2.35893	0.00227346	53	2.38859	0.000940526	58	2.81729	6.68712e-05
WNT_UP.V1_UP	89	-2.37084	0.0022658	83	1.31413	0.179441	87	2.16659	0.00323535
CYCLIN_D1_KE_.V1_UP	134	-2.39743	0.00195083	129	1.46283	0.107267	133	2.30197	0.00170209
ESC_V6.5_UP_LATE.V1_UP	130	-2.41173	0.0019706	124	3.6002	0	126	3.89415	0
KRAS.AMP.LUNG_UP.V1_DN	61	-2.41413	0.00200041	58	2.27915	0.00170512	58	2.87507	3.52291e-05
KRAS.LUNG.BREAST_UP.V1_DN	71	-2.45223	0.00159596	65	-1.88933	0.0310323	69	1.89545	0.015952
RB_P130_DN.V1_UP	76	-2.46184	0.00166535	73	1.2203	0.246403	76	2.35328	0.00121882
KRAS.LUNG_UP.V1_DN	71	-2.48397	0.0014257	71	-3.07028	0.000391753	67	-2.21018	0.010651
KRAS.LUNG.BREAST_UP.V1_UP	63	-2.51481	0.00112807	56	3.55137	0	60	3.81896	0
SNF5_DN.V1_DN	96	-2.51828	0.00105341	93	3.96271	0	92	3.8643	0
IL2_UP.V1_UP	118	-2.52761	0.000969609	116	2.29525	0.00159955	116	1.90709	0.0150872
IL15_UP.V1_UP	126	-2.54589	0.000744349	123	2.02731	0.00769865	119	1.77745	0.0279778
MEK_UP.V1_UP	149	-2.5611	0.000705517	145	3.35982	0	144	3.6827	0
PRC1_BMI_UP.V1_DN	89	-2.5811	0.000489895	85	-2.56085	0.001042	87	-1.3804	0.239012
HOXA9_DN.V1_DN	138	-2.62112	0.000522555	135	-1.10676	0.387049	136	1.93104	0.0131684
ATF2_UP.V1_UP	98	-2.64637	0.000471479	94	1.61575	0.0574422	94	2.739	6.40849e-05
KRAS.600.LUNG.BREAST_UP.V1_DN	124	-2.68576	0.000404355	117	2.77789	6.60692e-05	120	3.00522	0
MEL18_DN.V1_DN	88	-2.7263	0.000214011	84	2.45753	0.000500217	84	2.40788	0.000916404
ESC_J1_UP_EARLY.V1_UP	112	-2.73374	0.000233467	108	1.65907	0.0482046	109	1.84047	0.0208819
ATF2_S_UP.V1_DN	125	-2.76327	0.000256813	119	3.5958	0	122	4.28673	0
ESC_V6.5_UP_EARLY.V1_DN	123	-2.79297	0.000154321	121	3.82103	0	121	4.28146	0
BMI1_DN_MEL18_DN.V1_DN	90	-2.79846	0.000173611	86	2.00799	0.00827406	84	2.31563	0.00148798
ESC_J1_UP_LATE.V1_UP	124	-2.83952	0.000198413	119	3.18552	0	119	3.46994	0
RPS14_DN.V1_DN	131	-2.89276	0	125	-1.6904	0.0675288	128	1.44767	0.109036
KRAS.BREAST_UP.V1_UP	63	-3.07353	0	53	3.11581	0	60	3.50356	0
PRC2_EED_UP.V1_DN	152	-3.10055	0	147	-1.00334	0.499101	148	2.14074	0.00382895
SRC_UP.V1_UP	64	-3.10718	0	60	1.05713	0.39405	62	2.60682	0.000166177
KRAS.600.LUNG.BREAST_UP.V1_UP	117	-3.23279	0	103	4.06508	0	111	4.65182	0
RB_P107_DN.V1_UP	98	-3.25911	0	93	1.96923	0.0104437	99	3.18454	0

## Sheet: S10. IPA Upstream regulators
Table S10. Status (Z-score) of upstream regulator groups predicted by IPA based on RNA-seq results. Representative ERK1/2 and RAS gene networks based on the CAA vs HGIN comparison appear on the right, as well as a flow chart showing predicted inactivation of PTEN in CAA vs HGIN.
	Z-score of each comparison
Upstream Regulators	CAAvsHGIN	CAAvsCOSCC	COSCCvsHGIN
Vegf	4.615	-2.606	5.901
NFkB (complex)	4.451	-1.009	4.21
IL1	3.692	-0.048	3.787
PI3K (complex)	3.573	-2.622	4.232
Interferon alpha	3.488	-0.306	2.426
Tgf beta	3.396	-1.506	3.16
Jnk	3.38	-1.66	3.196
Akt	3.302	-1.59	4.085
ERK1/2	2.846	-2.139	4.744
P38 MAPK	2.454	-2.223	3.968
caspase	2.425	-1	2.213
Tnf (family)	2.359	0.15	1.982
STAT1/3/5 dimer	2.236	-0.816	2.236
IL-1R	2.219	-1.536	1.536
cytokine	2.178	-1.028	2.681
STAT5a/b	2.084	-1.461	3.188
Hdac	1.731	-0.684	1
ERK	1.606	-2.612	3.03
IL12 (family)	1.444	-0.926	3.131
Creb	1.307	-1.298	1.98
PI3K (family)	1.023	-1.993	2.208
RAS	1.006	-2.03	1.986
Mek	0.774	-0.979	2.537
Pka	0.769	-1.632	1.997
Ngf	0.749	-2.356	1.2
Pkc(s)	0.689	-2.214	1.054
Rar	0.588	-1	1.026
TLR7/8	0.333	-1	1.134
Mapk	0.323	-2.412	1.816
Insulin	-0.425	-0.843	-0.775
Rxr	-0.674	-1.114	-0.152
VitaminD3-VDR-RXR	-0.829	-2.178	1.188
Growth hormone	-1.278	0.011	0.002
ADRB	-1.285	-0.745	0
N-cor	-1.463	2.425	-2.345
GNRH	-1.857	0.147	-1.279
Nr1h	-3.289	-0.783	-2.411
estrogen receptor	-4.127	-0.707	-2.532
Alpha catenin	-5.617	1.67	-5.833

[truncated: 2 more sheets: S11. GSEA human ameloblastoma, S12. GSEA dental genes]
